# Supplementary material for: (2,2′-Bipyrimidine-κ2 N 1,N 1′)diiodidopalladium(II)
Source: Acta Crystallogr Sect E Struct Rep Online. 2012 Jun 30;68(Pt 7):m974. doi: 10.1107/S1600536812028292 (PMC3393225; doi:10.1107/S1600536812028292)
Supplement: Supplementary file 1 [file e-68-0m974-sup1.cif]

##############################################################################
#                                                                            #
# This CIF contains the data in a paper accepted for publication in          #
# Acta Crystallographica Section E. It conforms to the requirements of       #
# Notes for Authors for Acta Crystallographica Section E, and has been       #
# peer reviewed under the auspices of the IUCr Commission on Journals.       #
#                                                                            #
# Full details of the Crystallographic Information File format               #
# are given in the paper "The Crystallographic Information File (CIF):       #
# a New Standard Archive File for Crystallography" by S. R. Hall, F. H.      #
# Allen and I. D. Brown [Acta Cryst. (1991), A47, 655-685].                  #
#                                                                            #
# The current version of the core CIF dictionary is obtainable from          #
# ftp://ftp.iucr.org/pub/cif_core.dic.                                       #
#                                                                            #
# Software is freely available for graphical display of the structure(s)     #
# in this CIF. For information consult the CIF software page                 #
# http://www.iucr.org/resources/cif/software.                                #
#                                                                            #
# This file may be used for bona fide research purposes within the           #
# scientific community so long as proper attribution is given to the journal # 
# article from which it was obtained.                                        #
#                                                                            #
##############################################################################
data_global
_audit_creation_method     SHELXL-97
_journal_date_recd_electronic     2012-06-17
_journal_date_accepted     2012-06-21
_journal_name_full     'Acta Crystallographica, Section E'
_journal_year     2012
_journal_volume     68
_journal_issue      7
_journal_page_first     m974
_journal_page_last     m974
_journal_paper_category     QM
_journal_paper_doi     10.1107/S1600536812028292
_journal_coeditor_code     ZQ2173
_publ_contact_author_name     'Dr. Kwang Ha'
_publ_contact_author_address
; School of Applied Chemical Engineering,
  The Research Institute of Catalysis,
  Chonnam National University,
  Gwangju 500-757,
  Republic of Korea
;
_publ_contact_author_email     hakwang@chonnam.ac.kr
_publ_contact_author_fax     '82 62 530 1909'
_publ_contact_author_phone     '82 62 530 1901'
_publ_section_title
;
(2,2'-Bipyrimidine-\k^2^<i>N</i>^1^,<i>N</i>^1'^)diiodidopalladium(II)
;
loop_
    _publ_author_name
    _publ_author_footnote
    _publ_author_address
    'Ha, Kwang' .
; School of Applied Chemical Engineering,
  Research Institute of Catalysis,
  Chonnam National University,
  Gwangju 500-757,
  Republic of Korea
;
data_I
_chemical_name_systematic
;
(2,2'-Bipyrimidine-\k^2^<i>N</i>^1^,<i>N</i>^1'^)diiodidopalladium(II)
;
_chemical_name_common     ?
_chemical_formula_moiety     'C8 H6 I2 N4 Pd'
_chemical_formula_sum     'C8 H6 I2 N4 Pd'
_chemical_formula_structural     ?
_chemical_formula_analytical     ?
_chemical_formula_iupac     '[Pd I2 (C8 H6 N4)]'
_chemical_formula_weight     518.37
_chemical_melting_point     ?
_symmetry_cell_setting     monoclinic
_symmetry_space_group_name_H-M     'C 2/c'
_symmetry_space_group_name_Hall     '-C 2yc'
loop_
    _symmetry_equiv_pos_as_xyz
    'x, y, z'
    '-x, y, -z+1/2'
    'x+1/2, y+1/2, z'
    '-x+1/2, y+1/2, -z+1/2'
    '-x, -y, -z'
    'x, -y, z-1/2'
    '-x+1/2, -y+1/2, -z'
    'x+1/2, -y+1/2, z-1/2'
_cell_length_a     16.1967(10)
_cell_length_b     15.2274(10)
_cell_length_c     10.4686(6)
_cell_angle_alpha     90.00
_cell_angle_beta     113.1990(10)
_cell_angle_gamma     90.00
_cell_volume     2373.1(3)
_cell_formula_units_Z     8
_cell_measurement_reflns_used     4768
_cell_measurement_theta_min     2.42
_cell_measurement_theta_max     25.99
_cell_measurement_temperature     273(2)
_exptl_crystal_description     block
_exptl_crystal_colour     brown
_exptl_crystal_size_max     0.34
_exptl_crystal_size_mid     0.16
_exptl_crystal_size_min     0.14
_exptl_crystal_density_diffrn     2.902
_exptl_crystal_density_meas     ?
_exptl_crystal_density_method     'not measured'
_exptl_crystal_F_000     1872
_exptl_absorpt_coefficient_mu     6.740
_exptl_absorpt_correction_type     multi-scan
_exptl_absorpt_process_details     '(SADABS; Bruker, 2000)'
_exptl_absorpt_correction_T_min     0.716
_exptl_absorpt_correction_T_max     1.000
_exptl_special_details     ?
_diffrn_ambient_temperature     273(2)
_diffrn_radiation_type     MoK\a
_diffrn_radiation_wavelength     0.71073
_diffrn_radiation_source     'fine-focus sealed tube'
_diffrn_radiation_monochromator     graphite
_diffrn_measurement_device_type     'Bruker SMART 1000 CCD'
_diffrn_measurement_method     '\f and \w scans'
_diffrn_detector_area_resol_mean     ?
_diffrn_reflns_number     7042
_diffrn_reflns_av_R_equivalents     0.0244
_diffrn_reflns_av_sigmaI/netI     0.0275
_diffrn_reflns_theta_min     1.91
_diffrn_reflns_theta_max     26.01
_diffrn_reflns_theta_full     26.01
_diffrn_measured_fraction_theta_max     0.970
_diffrn_measured_fraction_theta_full     0.970
_diffrn_reflns_limit_h_min     -19
_diffrn_reflns_limit_h_max     19
_diffrn_reflns_limit_k_min     -18
_diffrn_reflns_limit_k_max     14
_diffrn_reflns_limit_l_min     -12
_diffrn_reflns_limit_l_max     12
_diffrn_standards_number     0
_diffrn_standards_interval_count     0
_diffrn_standards_interval_time     0
_diffrn_standards_decay_%     0
_refine_special_details
;
Refinement of <i>F</i>^2^ against ALL reflections. The weighted <i>R</i>-factor
<i>wR</i> and goodness of fit <i>S</i> are based on <i>F</i>^2^, conventional
<i>R</i>-factors <i>R</i> are based on <i>F</i>, with <i>F</i> set to zero for
negative <i>F</i>^2^. The threshold expression of <i>F</i>^2^ >
\s(<i>F</i>^2^) is used only for calculating <i>R</i>-factors(gt) <i>etc</i>.
and is not relevant to the choice of reflections for refinement.
<i>R</i>-factors based on <i>F</i>^2^ are statistically about twice as large
as those based on <i>F</i>, and <i>R</i>- factors based on ALL data will be
even larger.
;
_reflns_number_total     2268
_reflns_number_gt     1937
_reflns_threshold_expression     I>2\s(I)
_refine_ls_structure_factor_coef     Fsqd
_refine_ls_matrix_type     full
_refine_ls_R_factor_all     0.0298
_refine_ls_R_factor_gt     0.0208
_refine_ls_wR_factor_gt     0.0453
_refine_ls_wR_factor_ref     0.0526
_refine_ls_goodness_of_fit_ref     1.100
_refine_ls_restrained_S_all     1.100
_refine_ls_number_reflns     2268
_refine_ls_number_parameters     136
_refine_ls_number_restraints     0
_refine_ls_hydrogen_treatment     constr
_refine_ls_weighting_scheme     calc
_refine_ls_weighting_details
              'w=1/[\s^2^(Fo^2^)+(0.0213P)^2^+1.3937P] where P=(Fo^2^+2Fc^2^)/3'
_atom_sites_solution_hydrogens     geom
_atom_sites_solution_primary     direct
_atom_sites_solution_secondary     difmap
_refine_ls_shift/su_max     0.000
_refine_ls_shift/su_mean     0.000
_refine_diff_density_max     0.638
_refine_diff_density_min     -0.526
_refine_ls_extinction_method     none
_refine_ls_extinction_coef     ?
loop_
    _atom_type_symbol
    _atom_type_description
    _atom_type_scat_dispersion_real
    _atom_type_scat_dispersion_imag
    _atom_type_scat_source
    'C' 'C' 0.0033 0.0016
                         'International Tables Vol C Tables 4.2.6.8 and 6.1.1.4'
    'H' 'H' 0.0000 0.0000
                         'International Tables Vol C Tables 4.2.6.8 and 6.1.1.4'
    'I' 'I' -0.4742 1.8119
                         'International Tables Vol C Tables 4.2.6.8 and 6.1.1.4'
    'N' 'N' 0.0061 0.0033
                         'International Tables Vol C Tables 4.2.6.8 and 6.1.1.4'
    'Pd' 'Pd' -0.9988 1.0072
                         'International Tables Vol C Tables 4.2.6.8 and 6.1.1.4'
_computing_data_collection     'SMART (Bruker, 2000)'
_computing_cell_refinement     'SAINT (Bruker, 2000)'
_computing_data_reduction     'SAINT (Bruker, 2000)'
_computing_structure_solution     'SHELXS97 (Sheldrick, 2008)'
_computing_structure_refinement     'SHELXL97 (Sheldrick, 2008)'
_computing_molecular_graphics
                              'ORTEP-3 (Farrugia, 1997) and PLATON (Spek, 2009)'
_computing_publication_material     'SHELXL97 (Sheldrick, 2008)'
loop_
    _atom_site_type_symbol
    _atom_site_label
    _atom_site_fract_x
    _atom_site_fract_y
    _atom_site_fract_z
    _atom_site_U_iso_or_equiv
    _atom_site_adp_type
    _atom_site_calc_flag
    _atom_site_refinement_flags
    _atom_site_occupancy
    _atom_site_symmetry_multiplicity
    _atom_site_disorder_assembly
    _atom_site_disorder_group
    Pd Pd1 0.15635(2) 0.29183(2) 0.33518(3) 0.02688(10) Uani d . 1 1 . .
    I I1 0.254992(19) 0.26771(2) 0.19695(3) 0.03728(10) Uani d . 1 1 . .
    I I2 0.16606(2) 0.45868(2) 0.30377(3) 0.04108(11) Uani d . 1 1 . .
    N N1 0.0758(2) 0.2998(2) 0.4483(3) 0.0281(8) Uani d . 1 1 . .
    N N2 -0.0087(2) 0.2101(2) 0.5372(3) 0.0319(8) Uani d . 1 1 . .
    N N3 0.0566(3) 0.0658(3) 0.4549(4) 0.0406(9) Uani d . 1 1 . .
    N N4 0.1337(2) 0.1591(2) 0.3566(3) 0.0290(8) Uani d . 1 1 . .
    C C1 0.0498(3) 0.3714(3) 0.4974(4) 0.0365(11) Uani d . 1 1 . .
    H H1 0.0702 0.4264 0.4846 0.044 Uiso calc R 1 1 . .
    C C2 -0.0068(3) 0.3644(3) 0.5664(4) 0.0372(11) Uani d . 1 1 . .
    H H2 -0.0241 0.4137 0.6020 0.045 Uiso calc R 1 1 . .
    C C3 -0.0364(3) 0.2830(3) 0.5807(4) 0.0359(11) Uani d . 1 1 . .
    H H3 -0.0775 0.2777 0.6222 0.043 Uiso calc R 1 1 . .
    C C4 0.0465(3) 0.2224(3) 0.4733(4) 0.0279(9) Uani d . 1 1 . .
    C C5 0.0804(3) 0.1433(3) 0.4274(4) 0.0308(10) Uani d . 1 1 . .
    C C6 0.0876(3) -0.0035(3) 0.4089(5) 0.0458(12) Uani d . 1 1 . .
    H H6 0.0726 -0.0596 0.4276 0.055 Uiso calc R 1 1 . .
    C C7 0.1411(3) 0.0054(3) 0.3348(5) 0.0474(13) Uani d . 1 1 . .
    H H7 0.1613 -0.0434 0.3021 0.057 Uiso calc R 1 1 . .
    C C8 0.1636(3) 0.0892(3) 0.3112(4) 0.0360(11) Uani d . 1 1 . .
    H H8 0.2003 0.0972 0.2626 0.043 Uiso calc R 1 1 . .
loop_
    _atom_site_aniso_label
    _atom_site_aniso_U_11
    _atom_site_aniso_U_22
    _atom_site_aniso_U_33
    _atom_site_aniso_U_12
    _atom_site_aniso_U_13
    _atom_site_aniso_U_23
    Pd1 0.02714(18) 0.0290(2) 0.02898(18) 0.00127(14) 0.01582(14) 0.00223(14)
    I1 0.03387(18) 0.0462(2) 0.04086(18) 0.00306(14) 0.02450(14) 0.00367(14)
    I2 0.0467(2) 0.03180(19) 0.0551(2) 0.00018(14) 0.03117(16) 0.00690(14)
    N1 0.0290(18) 0.028(2) 0.0278(18) 0.0023(16) 0.0118(15) 0.0021(16)
    N2 0.0286(19) 0.036(2) 0.037(2) -0.0042(17) 0.0197(16) -0.0057(17)
    N3 0.045(2) 0.031(2) 0.058(2) -0.0066(18) 0.034(2) -0.0061(19)
    N4 0.0284(18) 0.029(2) 0.0338(18) 0.0016(16) 0.0174(15) -0.0006(16)
    C1 0.046(3) 0.029(3) 0.039(2) 0.000(2) 0.022(2) 0.000(2)
    C2 0.040(3) 0.036(3) 0.040(3) 0.009(2) 0.020(2) -0.003(2)
    C3 0.031(2) 0.047(3) 0.037(2) 0.002(2) 0.021(2) -0.003(2)
    C4 0.026(2) 0.032(3) 0.028(2) -0.0003(19) 0.0129(18) -0.0017(19)
    C5 0.028(2) 0.034(3) 0.032(2) 0.000(2) 0.0140(18) -0.001(2)
    C6 0.050(3) 0.024(3) 0.074(3) -0.003(2) 0.037(3) -0.006(3)
    C7 0.053(3) 0.036(3) 0.065(3) 0.000(2) 0.035(3) -0.011(3)
    C8 0.035(2) 0.036(3) 0.044(3) 0.002(2) 0.024(2) 0.001(2)
_geom_special_details
;
All e.s.d.'s (except the e.s.d. in the dihedral angle between two l.s. planes)
are estimated using the full covariance matrix. The cell e.s.d.'s are taken
into account individually in the estimation of e.s.d.'s in distances, angles
and torsion angles; correlations between e.s.d.'s in cell parameters are only
used when they are defined by crystal symmetry. An approximate (isotropic)
treatment of cell e.s.d.'s is used for estimating e.s.d.'s involving l.s.
planes.
;
loop_
    _geom_bond_atom_site_label_1
    _geom_bond_atom_site_label_2
    _geom_bond_site_symmetry_2
    _geom_bond_distance
    _geom_bond_publ_flag
    Pd1 N1 . 2.082(3) y
    Pd1 N4 . 2.082(4) y
    Pd1 I1 . 2.5696(4) y
    Pd1 I2 . 2.5746(5) y
    N1 C4 . 1.335(5) ?
    N1 C1 . 1.342(5) ?
    N2 C4 . 1.325(5) ?
    N2 C3 . 1.343(6) ?
    N3 C5 . 1.309(6) ?
    N3 C6 . 1.338(6) ?
    N4 C8 . 1.332(6) ?
    N4 C5 . 1.363(5) ?
    C1 C2 . 1.376(6) ?
    C1 H1 . 0.9300 ?
    C2 C3 . 1.358(6) ?
    C2 H2 . 0.9300 ?
    C3 H3 . 0.9300 ?
    C4 C5 . 1.479(6) ?
    C6 C7 . 1.379(6) ?
    C6 H6 . 0.9300 ?
    C7 C8 . 1.376(7) ?
    C7 H7 . 0.9300 ?
    C8 H8 . 0.9300 ?
loop_
    _geom_angle_atom_site_label_1
    _geom_angle_atom_site_label_2
    _geom_angle_atom_site_label_3
    _geom_angle_site_symmetry_1
    _geom_angle_site_symmetry_3
    _geom_angle
    _geom_angle_publ_flag
    N1 Pd1 N4 . . 79.57(13) y
    N1 Pd1 I1 . . 175.12(10) ?
    N4 Pd1 I1 . . 95.56(9) ?
    N1 Pd1 I2 . . 95.66(10) ?
    N4 Pd1 I2 . . 173.70(9) ?
    I1 Pd1 I2 . . 89.215(14) y
    C4 N1 C1 . . 116.9(3) ?
    C4 N1 Pd1 . . 114.3(3) ?
    C1 N1 Pd1 . . 128.8(3) ?
    C4 N2 C3 . . 115.9(4) ?
    C5 N3 C6 . . 116.6(4) ?
    C8 N4 C5 . . 116.8(4) ?
    C8 N4 Pd1 . . 129.3(3) ?
    C5 N4 Pd1 . . 113.9(3) ?
    N1 C1 C2 . . 120.9(4) ?
    N1 C1 H1 . . 119.6 ?
    C2 C1 H1 . . 119.6 ?
    C3 C2 C1 . . 117.8(4) ?
    C3 C2 H2 . . 121.1 ?
    C1 C2 H2 . . 121.1 ?
    N2 C3 C2 . . 122.5(4) ?
    N2 C3 H3 . . 118.7 ?
    C2 C3 H3 . . 118.7 ?
    N2 C4 N1 . . 126.0(4) ?
    N2 C4 C5 . . 117.3(4) ?
    N1 C4 C5 . . 116.7(3) ?
    N3 C5 N4 . . 125.7(4) ?
    N3 C5 C4 . . 118.9(4) ?
    N4 C5 C4 . . 115.4(4) ?
    N3 C6 C7 . . 122.3(5) ?
    N3 C6 H6 . . 118.9 ?
    C7 C6 H6 . . 118.9 ?
    C8 C7 C6 . . 117.5(5) ?
    C8 C7 H7 . . 121.3 ?
    C6 C7 H7 . . 121.3 ?
    N4 C8 C7 . . 121.2(4) ?
    N4 C8 H8 . . 119.4 ?
    C7 C8 H8 . . 119.4 ?
loop_
    _geom_torsion_atom_site_label_1
    _geom_torsion_atom_site_label_2
    _geom_torsion_atom_site_label_3
    _geom_torsion_atom_site_label_4
    _geom_torsion_site_symmetry_1
    _geom_torsion_site_symmetry_2
    _geom_torsion_site_symmetry_3
    _geom_torsion_site_symmetry_4
    _geom_torsion
    _geom_torsion_publ_flag
    N4 Pd1 N1 C4 . . . . -2.9(3) ?
    I2 Pd1 N1 C4 . . . . 173.0(3) ?
    N4 Pd1 N1 C1 . . . . 177.6(4) ?
    I2 Pd1 N1 C1 . . . . -6.5(4) ?
    N1 Pd1 N4 C8 . . . . -179.4(4) ?
    I1 Pd1 N4 C8 . . . . 0.4(4) ?
    N1 Pd1 N4 C5 . . . . 0.7(3) ?
    I1 Pd1 N4 C5 . . . . -179.5(3) ?
    C4 N1 C1 C2 . . . . -1.9(6) ?
    Pd1 N1 C1 C2 . . . . 177.6(3) ?
    N1 C1 C2 C3 . . . . -1.2(7) ?
    C4 N2 C3 C2 . . . . -3.0(6) ?
    C1 C2 C3 N2 . . . . 3.8(7) ?
    C3 N2 C4 N1 . . . . -0.4(6) ?
    C3 N2 C4 C5 . . . . 178.4(4) ?
    C1 N1 C4 N2 . . . . 2.8(6) ?
    Pd1 N1 C4 N2 . . . . -176.7(3) ?
    C1 N1 C4 C5 . . . . -176.0(3) ?
    Pd1 N1 C4 C5 . . . . 4.5(5) ?
    C6 N3 C5 N4 . . . . 0.0(7) ?
    C6 N3 C5 C4 . . . . 178.8(4) ?
    C8 N4 C5 N3 . . . . 0.3(6) ?
    Pd1 N4 C5 N3 . . . . -179.8(4) ?
    C8 N4 C5 C4 . . . . -178.5(4) ?
    Pd1 N4 C5 C4 . . . . 1.4(4) ?
    N2 C4 C5 N3 . . . . -1.8(6) ?
    N1 C4 C5 N3 . . . . 177.1(4) ?
    N2 C4 C5 N4 . . . . 177.2(4) ?
    N1 C4 C5 N4 . . . . -3.9(6) ?
    C5 N3 C6 C7 . . . . -0.7(7) ?
    N3 C6 C7 C8 . . . . 1.2(8) ?
    C5 N4 C8 C7 . . . . 0.2(6) ?
    Pd1 N4 C8 C7 . . . . -179.7(3) ?
    C6 C7 C8 N4 . . . . -0.9(7) ?
loop_
    _geom_hbond_atom_site_label_D
    _geom_hbond_atom_site_label_H
    _geom_hbond_atom_site_label_A
    _geom_hbond_site_symmetry_A
    _geom_hbond_distance_DH
    _geom_hbond_distance_HA
    _geom_hbond_distance_DA
    _geom_hbond_angle_DHA
    C1 H1 I2 . 0.93 2.92 3.525(4) 123.7
    C8 H8 I1 . 0.93 2.91 3.522(5) 124.4
    C6 H6 N2 5_556 0.93 2.60 3.523(6) 172.5
_iucr_refine_instructions_details
;
TITL [PdI2(bpym)]
CELL 0.71073  16.1967  15.2274  10.4686  90.000 113.199  90.000
ZERR    8.00   0.0010   0.0010   0.0006   0.000   0.001   0.000
LATT  7
SYMM -X, Y, 0.5-Z
SFAC C  H  I  N  Pd
UNIT 64 48 16 32 8
MERG 2
L.S. 18
OMIT -16  10   6
OMIT -13  13   4
OMIT -14  12   4
OMIT -16  10   4
OMIT -17   7   4
OMIT -18   2   6
OMIT -12  14   4
OMIT -19   5   5
OMIT -17   9   5
OMIT -15  11   6
OMIT -15  11   4
OMIT -5  17   5
OMIT 0   4   0
OMIT -19   3   6
OMIT 6   8   8
OMIT -18   6   6
OMIT -15  11   5
OMIT -19   1   4
OMIT -19   5   6
OMIT -18   4   6
OMIT 11   1   7
OMIT -18   6   5
OMIT 0   6   1
OMIT 12   0   6
OMIT -14  12   5
OMIT -17   9   6
OMIT -12   2  12
OMIT 10   2   7
OMIT 0   2   0
OMIT 12   2   6
OMIT -13   1  12
OMIT -16  10   5
ACTA
BOND $H
CONF
EQIV $1 -x,-y,1-z
HTAB C1 I2
HTAB C8 I1
HTAB C6 N2_$1
MPLA 5 Pd1 N1 N4 I1 I2
MPLA 12 N1 C1 C2 C3 N2 C4 C5 N3 C6 C7 C8 N4
MPLA 15 N1 C1 C2 C3 N2 C4 C5 N3 C6 C7 C8 N4 Pd1 I1 I2
FMAP 2
PLAN -20
TEMP 0
WGHT    0.021300    1.393700
FVAR       0.15662
PD1   5    0.156348    0.291831    0.335177    11.00000    0.02714    0.02895 =
         0.02898    0.00223    0.01582    0.00127
I1    3    0.254992    0.267711    0.196949    11.00000    0.03387    0.04623 =
         0.04086    0.00367    0.02450    0.00306
I2    3    0.166063    0.458681    0.303773    11.00000    0.04672    0.03180 =
         0.05508    0.00690    0.03117    0.00018
N1    4    0.075849    0.299792    0.448309    11.00000    0.02898    0.02818 =
         0.02780    0.00212    0.01176    0.00234
N2    4   -0.008700    0.210060    0.537233    11.00000    0.02859    0.03608 =
         0.03739   -0.00570    0.01973   -0.00422
N3    4    0.056552    0.065813    0.454922    11.00000    0.04489    0.03107 =
         0.05813   -0.00606    0.03361   -0.00661
N4    4    0.133700    0.159078    0.356597    11.00000    0.02843    0.02943 =
         0.03380   -0.00062    0.01737    0.00156
C1    1    0.049793    0.371367    0.497376    11.00000    0.04643    0.02930 =
         0.03893   -0.00023    0.02224    0.00015
AFIX  43
H1    2    0.070223    0.426412    0.484584    11.00000   -1.20000
AFIX   0
C2    1   -0.006765    0.364373    0.566377    11.00000    0.03991    0.03577 =
         0.03980   -0.00261    0.01981    0.00923
AFIX  43
H2    2   -0.024102    0.413706    0.602016    11.00000   -1.20000
AFIX   0
C3    1   -0.036416    0.283038    0.580690    11.00000    0.03137    0.04672 =
         0.03657   -0.00264    0.02087    0.00159
AFIX  43
H3    2   -0.077475    0.277653    0.622159    11.00000   -1.20000
AFIX   0
C4    1    0.046518    0.222388    0.473313    11.00000    0.02628    0.03198 =
         0.02762   -0.00165    0.01293   -0.00035
C5    1    0.080380    0.143327    0.427407    11.00000    0.02759    0.03433 =
         0.03243   -0.00132    0.01395   -0.00003
C6    1    0.087603   -0.003527    0.408927    11.00000    0.05045    0.02442 =
         0.07380   -0.00612    0.03671   -0.00305
AFIX  43
H6    2    0.072570   -0.059638    0.427573    11.00000   -1.20000
AFIX   0
C7    1    0.141130    0.005360    0.334827    11.00000    0.05262    0.03552 =
         0.06474   -0.01131    0.03465    0.00013
AFIX  43
H7    2    0.161292   -0.043447    0.302061    11.00000   -1.20000
AFIX   0
C8    1    0.163583    0.089193    0.311200    11.00000    0.03549    0.03642 =
         0.04382    0.00084    0.02391    0.00201
AFIX  43
H8    2    0.200295    0.097192    0.262645    11.00000   -1.20000
HKLF 4
REM  [PdI2(bpym)]
REM R1 =  0.0208 for   1937 Fo > 4sig(Fo)  and  0.0298 for all   2268 data
REM    136 parameters refined using      0 restraints
END
WGHT      0.0213      1.3937
REM Highest difference peak  0.638,  deepest hole -0.526,  1-sigma level  0.130
Q1    1   0.2474  0.1984  0.2182  11.00000  0.05    0.64
Q2    1   0.2011  0.4166  0.2942  11.00000  0.05    0.58
Q3    1   0.2532  0.3181  0.1427  11.00000  0.05    0.51
Q4    1   0.1769  0.2921  0.2525  11.00000  0.05    0.51
Q5    1   0.1797  0.3621  0.2478  11.00000  0.05    0.49
Q6    1   0.2593  0.0805  0.3387  11.00000  0.05    0.49
Q7    1   0.1325  0.3862  0.2980  11.00000  0.05    0.48
Q8    1   0.2808  0.3505  0.2188  11.00000  0.05    0.48
Q9    1   0.2584  0.4112  0.1622  11.00000  0.05    0.48
Q10   1   0.2521  0.4728  0.2729  11.00000  0.05    0.47
Q11   1   0.0793  0.4815  0.3279  11.00000  0.05    0.47
Q12   1   0.1491  0.4523  0.3841  11.00000  0.05    0.46
Q13   1   0.2685  0.1728  0.3156  11.00000  0.05    0.46
Q14   1   0.1829  0.5462  0.3449  11.00000  0.05    0.46
Q15   1   0.1426  0.2965  0.1399  11.00000  0.05    0.45
Q16   1   0.1627  0.2661  0.1388  11.00000  0.05    0.44
Q17   1   0.1777  0.4964  0.2492  11.00000  0.05    0.44
Q18   1   0.1973  0.3745  0.3601  11.00000  0.05    0.42
Q19   1   0.0619  0.4957  0.4613  11.00000  0.05    0.42
Q20   1   0.0637  0.2565  0.4795  11.00000  0.05    0.41
;
