# Supplementary material for: (2,2′-Bipyrimidine-κ2 N 1,N 1′)diiodidopalladium(II)
Source: Acta Crystallogr Sect E Struct Rep Online. 2012 Jun 30;68(Pt 7):m974. doi: 10.1107/S1600536812028292 (PMC3393225; doi:10.1107/S1600536812028292)
Supplement: Supplementary file 2 [file e-68-0m974-Isup2.hkl]

# 
# h,k,l, Fc-squared, Fo-squared, sigma(Fo-squared) and status flag 
# 
data_I
_shelx_title ' [PdI2(bpym)]' 
_shelx_refln_list_code          4 
_shelx_F_calc_maximum      618.42 
_exptl_crystal_F_000      1872.00 
_reflns_d_resolution_high  0.8105 
 
loop_ 
 _symmetry_equiv_pos_as_xyz 
 'x, y, z' 
 '-x, y, -z+1/2' 
 'x+1/2, y+1/2, z' 
 '-x+1/2, y+1/2, -z+1/2' 
 '-x, -y, -z' 
 'x, -y, z-1/2' 
 '-x+1/2, -y+1/2, -z' 
 'x+1/2, -y+1/2, z-1/2' 
 
_cell_length_a    16.1967 
_cell_length_b    15.2274 
_cell_length_c    10.4686 
_cell_angle_alpha  90.000 
_cell_angle_beta  113.199 
_cell_angle_gamma  90.000 
 
_shelx_F_squared_multiplier     1.000 
 
loop_ 
 _refln_index_h 
 _refln_index_k 
 _refln_index_l 
 _refln_F_squared_calc 
 _refln_F_squared_meas 
 _refln_F_squared_sigma 
 _refln_observed_status 
   2   0   0   187158.33   204595.44   3280.42 o 
   4   0   0     3857.27     3667.69    215.24 o 
   6   0   0    55276.16    55433.64   1255.18 o 
   8   0   0    10016.05     9042.25    475.33 o 
  10   0   0   243352.72   257605.97   4661.56 o 
  12   0   0   166975.00   176079.39   3591.87 o 
  14   0   0     8199.08     8740.95    473.70 o 
  16   0   0     1738.79     1708.49    328.16 o 
  18   0   0      213.56      220.95    176.52 o 
   1   1   0    18086.27    18194.56    382.38 o 
   3   1   0   102369.30   111615.16   1126.86 o 
   5   1   0    45006.27    47475.98    758.26 o 
   7   1   0    33953.13    33056.32    980.21 o 
   9   1   0    52233.78    52485.97    963.62 o 
  11   1   0     6003.30     5834.14    256.50 o 
  13   1   0     5325.80     4753.08    253.21 o 
  15   1   0     9154.22     9502.74    487.85 o 
  17   1   0      210.04      148.54     93.98 o 
   2   2   0    42317.37    44695.92    440.71 o 
   4   2   0   148968.48   152879.58   1248.57 o 
   6   2   0    93288.84    97298.10   1383.49 o 
   8   2   0   108983.71   112097.88   1332.30 o 
  10   2   0    56555.24    59018.89    904.78 o 
  12   2   0    11508.23    11184.47    456.81 o 
  14   2   0     1167.39      925.67    121.79 o 
  16   2   0     1735.41     1440.41    175.78 o 
  18   2   0     6407.17     6430.78    348.21 o 
   1   3   0     4883.23     4965.39    138.53 o 
   3   3   0     5929.99     6189.98    267.99 o 
   5   3   0     9677.58     9727.85    243.36 o 
   7   3   0      765.41      852.15    126.15 o 
   9   3   0      292.21      203.70     48.81 o 
  11   3   0     2070.62     2094.49    129.79 o 
  13   3   0      742.44      724.52    101.90 o 
  15   3   0      955.12      809.77    139.23 o 
  17   3   0     4580.82     4612.73    342.57 o 
   2   4   0   185723.23   182099.69   1654.88 o 
   4   4   0     8864.16     8878.14    183.32 o 
   6   4   0      156.35      166.96     46.46 o 
   8   4   0    20687.58    20123.66    446.25 o 
  10   4   0    80580.39    81974.68    942.10 o 
  12   4   0    53479.57    55282.72    778.25 o 
  14   4   0    10928.67    11034.02    493.58 o 
  16   4   0        2.70       50.19     81.02 o 
   1   5   0    21382.98    21282.60    496.68 o 
   3   5   0   126389.20   128233.66   1206.99 o 
   5   5   0     1447.58     1268.77     77.83 o 
   7   5   0    31660.15    30481.45    571.18 o 
   9   5   0    67788.05    67701.52   1008.98 o 
  11   5   0      728.33      831.76    122.32 o 
  13   5   0     9433.22     9930.67    386.30 o 
  15   5   0     3539.01     3700.30    329.68 o 
  17   5   0     3641.77     3363.45    342.82 o 
   0   6   0    36208.17    36006.08    730.38 o 
   2   6   0    46530.45    47129.33    602.80 o 
   4   6   0    71066.65    73516.16    813.88 o 
   6   6   0    27317.33    27227.86    425.64 o 
   8   6   0    13528.70    12912.34    381.30 o 
  10   6   0    20402.25    19943.67    515.64 o 
  12   6   0     7551.18     7353.80    328.48 o 
  14   6   0     9265.26     9324.38    502.58 o 
  16   6   0     2928.26     3393.22    340.03 o 
   1   7   0    22714.59    21859.11    407.95 o 
   3   7   0   114469.04   115346.58   1181.28 o 
   5   7   0     2494.16     2766.33    128.24 o 
   7   7   0    33584.34    33951.59    520.30 o 
   9   7   0    37383.60    36505.75    734.85 o 
  11   7   0      789.92      833.33    140.93 o 
  13   7   0     7892.03     8276.23    472.10 o 
  15   7   0     1027.08     1338.61    246.01 o 
  17   7   0     7079.16     6524.56    531.78 o 
   0   8   0     5023.31     6567.26   1273.11 o 
   2   8   0     1629.89     1581.44    117.17 o 
   4   8   0    65338.84    65556.73    813.22 o 
   6   8   0    89343.34    88613.93   1013.57 o 
   8   8   0    25141.49    24959.63    608.27 o 
  10   8   0      309.73      307.48     95.09 o 
  12   8   0      572.42      451.42    119.49 o 
  14   8   0     2818.33     2447.31    288.29 o 
   1   9   0        3.36       74.54     49.32 o 
   3   9   0     2031.39     1920.73    132.61 o 
   5   9   0     6776.99     6729.84    226.28 o 
   7   9   0     2350.41     1973.43    159.52 o 
   9   9   0      861.46      872.65    145.90 o 
  11   9   0     1115.84     1058.27    170.85 o 
  13   9   0       57.45       84.83     95.73 o 
  15   9   0     2616.52     2428.41    442.31 o 
   0  10   0     5965.76     5857.04    344.90 o 
   2  10   0    13460.08    12733.48    352.08 o 
   4  10   0     9058.70     8842.67    282.04 o 
   6  10   0     2809.97     2529.63    207.38 o 
   8  10   0       61.39      132.90     72.26 o 
  10  10   0      231.33      179.76     83.81 o 
  12  10   0     1785.08     1554.93    211.90 o 
  14  10   0     6983.21     7037.79    743.16 o 
   1  11   0    16805.70    16842.15    431.61 o 
   3  11   0    44163.93    44104.40    728.97 o 
   5  11   0     4845.76     4572.64    287.32 o 
   7  11   0    22516.41    21812.90    646.33 o 
   9  11   0    28180.65    27401.79    759.79 o 
  11  11   0     4267.93     4006.62    265.48 o 
  13  11   0      909.38      952.34    238.81 o 
   0  12   0    87981.45    96268.25   1759.39 o 
   2  12   0     3780.86     3789.70    219.04 o 
   4  12   0    25592.71    26316.13    716.99 o 
   6  12   0    79500.14    79720.71   1385.11 o 
   8  12   0     8331.24     8163.45    419.59 o 
  10  12   0    12397.84    13166.49    547.78 o 
  12  12   0    14237.24    14375.07    603.43 o 
  14  12   0      237.33       29.93    117.17 o 
   1  13   0    21489.27    22443.74    544.08 o 
   3  13   0    40260.81    40863.80   1435.18 o 
   5  13   0     3935.72     3987.53    297.48 o 
   7  13   0     2432.45     2610.97    247.89 o 
   9  13   0    11552.51    11236.99    518.37 o 
  11  13   0        0.75      -21.90     86.21 o 
  13  13   0     6853.26     8796.15    640.63 o 
   0  14   0     2235.79     1962.48    262.28 o 
   2  14   0     4353.58     3911.83    290.76 o 
   4  14   0       51.75      -23.50     78.34 o 
   6  14   0      504.66      499.14    144.94 o 
   8  14   0     1083.81     1023.74    195.36 o 
  10  14   0      867.56      234.78    290.09 o 
  12  14   0      131.64      265.26    186.49 o 
   1  15   0       17.76       37.47     86.00 o 
   3  15   0       43.79       -9.03     83.55 o 
   5  15   0        7.49      -20.94     87.55 o 
   7  15   0       31.83       44.90     91.25 o 
   9  15   0      526.09      190.40    276.05 o 
  11  15   0     2747.39     2236.00    537.70 o 
   0  16   0    13777.67    13375.23   1011.40 o 
   2  16   0     4342.60     4626.73    335.74 o 
   4  16   0     1632.98     1167.30    210.68 o 
   6  16   0     7466.36     7209.55    567.46 o 
   8  16   0        3.29      -20.00     96.55 o 
   1  17   0     4454.32     3795.66    418.19 o 
   3  17   0    11172.43    11525.02    541.31 o 
   5  17   0      569.47      112.73    228.73 o 
   7  17   0     2118.79     2462.45    575.61 o 
   0  18   0      584.44      595.18    335.09 o 
   2  18   0      351.05      194.66    164.20 o 
   4  18   0      312.04      212.28    264.84 o 
 -17   1   1    22892.49    23263.11    765.48 o 
 -15   1   1     3100.26     3211.44    287.73 o 
 -13   1   1      585.74      581.21    108.31 o 
 -11   1   1     1245.34     1218.26    121.34 o 
  -9   1   1   110287.99   114082.29   2578.84 o 
  -7   1   1   187981.45   197083.75   2484.32 o 
  -5   1   1    59410.23    62159.13    749.37 o 
  -3   1   1    17990.85    18864.55    243.30 o 
  -1   1   1   116610.46   117756.96   1063.18 o 
   1   1   1     9769.63    10548.97    106.93 o 
   3   1   1   382440.19   398414.91   7464.98 o 
   5   1   1    44094.75    44703.77    632.42 o 
   7   1   1     6198.66     6009.01    212.69 o 
   9   1   1    38598.34    39080.05    680.02 o 
  11   1   1    11302.27    11430.08    371.55 o 
  13   1   1    12987.06    13000.27    436.79 o 
  15   1   1     5603.42     5925.62    339.95 o 
  17   1   1       73.93      140.45     92.01 o 
 -18   2   1      160.55       31.82     87.92 o 
 -16   2   1     4151.06     4280.13    265.39 o 
 -14   2   1      258.27      203.84     82.87 o 
 -12   2   1    15118.46    15236.67    375.40 o 
 -10   2   1    40284.41    40236.94    828.36 o 
  -8   2   1     3615.42     3266.27    129.61 o 
  -6   2   1    19410.35    19675.41    267.22 o 
  -4   2   1    34392.29    34802.06    344.01 o 
  -2   2   1    23818.22    23723.84    337.69 o 
   0   2   1    84826.38    85830.68   2700.28 o 
   2   2   1    87971.65    91983.41    837.43 o 
   4   2   1     1021.85     1010.74     56.91 o 
   6   2   1    22404.37    22087.07    414.55 o 
   8   2   1     4829.14     4799.20    204.66 o 
  10   2   1     7661.64     7268.76    282.07 o 
  12   2   1    21798.04    21344.71    677.80 o 
  14   2   1     4410.05     4486.17    220.13 o 
  16   2   1      503.61      563.32    114.82 o 
 -17   3   1    15836.13    16580.44    540.32 o 
 -15   3   1    21413.24    20759.51    568.24 o 
 -13   3   1     6243.52     6299.47    236.50 o 
 -11   3   1      439.95      366.00     70.41 o 
  -9   3   1     1921.04     1982.90    148.16 o 
  -7   3   1    14576.64    14152.55    239.89 o 
  -5   3   1    79336.52    81184.54    806.38 o 
  -3   3   1    38656.75    40552.15    521.85 o 
  -1   3   1    35104.06    37236.98    497.01 o 
   1   3   1     3237.61     3382.50    118.58 o 
   3   3   1      100.04      120.17     31.24 o 
   5   3   1     1331.39     1230.91     71.45 o 
   7   3   1      539.46      578.32     65.72 o 
   9   3   1      957.11      835.59     82.90 o 
  11   3   1     1008.76      955.22    100.81 o 
  13   3   1     1221.10     1143.45    118.56 o 
  15   3   1       36.39      -33.60     64.11 o 
  17   3   1     1550.93     1588.40    296.45 o 
 -18   4   1     2800.23     2976.29    278.74 o 
 -16   4   1      220.00      285.42    104.31 o 
 -14   4   1     4195.45     4285.36    247.54 o 
 -12   4   1      455.41      416.33     80.85 o 
 -10   4   1    13995.75    14215.65    321.33 o 
  -8   4   1    33533.05    34431.59    507.47 o 
  -6   4   1    27997.79    28271.67    417.35 o 
  -4   4   1    14975.97    16253.00    323.06 o 
  -2   4   1     1904.18     1748.88     97.41 o 
   0   4   1     8029.86     7300.07    195.26 o 
   2   4   1    19313.62    18659.71    336.80 o 
   4   4   1    12108.77    11585.71    267.37 o 
   6   4   1    13673.39    13297.97    329.62 o 
   8   4   1    14144.13    13699.65    294.02 o 
  10   4   1    10029.47     9999.12    276.63 o 
  12   4   1     7813.86     7868.85    268.92 o 
  14   4   1      157.62       84.87     66.47 o 
  16   4   1      437.93      366.64    160.39 o 
 -17   5   1     4578.90     4657.13    395.30 o 
 -15   5   1      815.78      750.05    185.14 o 
 -13   5   1     1796.98     1666.32    216.76 o 
 -11   5   1     7845.80     7666.66    302.82 o 
  -9   5   1    92337.15    94429.71   1054.67 o 
  -7   5   1   127861.43   130525.66   1285.78 o 
  -5   5   1     2384.80     1991.52    102.84 o 
  -3   5   1    54143.02    55766.09    735.80 o 
  -1   5   1    27981.49    28835.54    502.39 o 
   1   5   1    21297.31    21218.98    329.39 o 
   3   5   1   117264.63   116644.20   1190.59 o 
   5   5   1    70360.51    71553.36    852.94 o 
   7   5   1      558.86      713.40    139.42 o 
   9   5   1    34500.43    34548.75    673.12 o 
  11   5   1    10782.46    10322.70    374.74 o 
  13   5   1     1661.38     1522.75    160.00 o 
  15   5   1     4697.31     5040.34    426.77 o 
  17   5   1      997.36      862.66    239.99 o 
 -16   6   1     3969.26     4285.43    376.84 o 
 -14   6   1     4585.04     4597.97    358.85 o 
 -12   6   1    64181.23    67279.01   1397.11 o 
 -10   6   1   143780.41   146554.19   1805.59 o 
  -8   6   1    19896.57    18892.91    510.15 o 
  -6   6   1    38213.85    37483.54    541.59 o 
  -4   6   1   107584.87   108828.27   1256.63 o 
  -2   6   1    28298.37    29111.25    527.57 o 
   2   6   1   333349.19   307229.91   2352.54 o 
   4   6   1     3174.86     2927.52    155.43 o 
   6   6   1    93231.70    94785.44   1100.17 o 
   8   6   1     4029.71     3712.39    186.26 o 
  10   6   1    32255.68    32059.14    618.77 o 
  12   6   1    82746.18    86304.84   1202.53 o 
  14   6   1    19861.38    21081.26    663.62 o 
  16   6   1     3300.49     3150.82    582.54 o 
 -17   7   1     1376.30     1431.32    465.95 o 
 -15   7   1    11407.08    11309.06    591.95 o 
 -13   7   1    27185.47    27617.29    881.57 o 
 -11   7   1     6463.09     6653.88    310.40 o 
  -9   7   1    10837.74    10665.79    298.31 o 
  -7   7   1    15332.18    14833.02    336.22 o 
  -5   7   1     5677.52     5508.07    218.22 o 
  -3   7   1   120090.95   116702.17   1392.70 o 
  -1   7   1   120175.99   116351.21   1210.33 o 
   1   7   1        5.72       52.15     39.82 o 
   3   7   1    59480.93    60307.56    660.12 o 
   5   7   1    24480.99    23940.31    480.36 o 
   7   7   1     8003.65     7541.40    269.50 o 
   9   7   1    29383.44    29257.61    586.78 o 
  11   7   1     8328.75     8356.51    325.00 o 
  13   7   1     1644.52     1668.26    181.42 o 
  15   7   1     6083.87     5939.61    480.92 o 
 -16   8   1     4093.65     3741.44    370.06 o 
 -14   8   1     2897.18     2956.04    309.19 o 
 -12   8   1        0.87       70.52     93.54 o 
 -10   8   1    11323.62    11224.49    412.01 o 
  -8   8   1    43902.74    42674.00    660.10 o 
  -6   8   1    62568.21    64671.83    942.86 o 
  -4   8   1    15253.63    14449.77    385.88 o 
  -2   8   1     7082.03     6420.43    236.96 o 
   0   8   1    17553.84    18279.45    389.11 o 
   2   8   1    24748.94    24050.15    514.79 o 
   4   8   1    20213.12    19730.07    321.76 o 
   6   8   1    16233.28    15797.60    411.85 o 
   8   8   1    36966.48    36086.07    671.23 o 
  10   8   1    17138.26    16858.36    463.96 o 
  12   8   1     7598.40     7887.03    336.96 o 
  14   8   1      705.27      667.33    203.73 o 
 -15   9   1      103.29      115.86    130.71 o 
 -13   9   1     3177.10     2964.87    311.89 o 
 -11   9   1    11680.27    11808.94    621.27 o 
  -9   9   1     6078.26     5364.84    294.94 o 
  -7   9   1     1284.31     1103.76    124.79 o 
  -5   9   1       48.73       42.84     51.41 o 
  -3   9   1        3.79       36.47     40.16 o 
  -1   9   1     2293.27     2343.90    147.82 o 
   1   9   1     2949.53     2670.71    156.55 o 
   3   9   1     1818.06     1607.64    111.91 o 
   5   9   1     1028.72      922.50    129.96 o 
   7   9   1     1280.30     1252.76    146.97 o 
   9   9   1      126.24       87.14     69.52 o 
  11   9   1       42.62       36.90     68.31 o 
  13   9   1     1142.35      822.72    215.56 o 
  15   9   1      273.31       91.46    136.77 o 
 -16  10   1      165.05      293.23    181.72 o 
 -14  10   1      534.78      482.15    174.51 o 
 -12  10   1    15412.91    16400.14    711.57 o 
 -10  10   1    42216.22    42333.58   1132.49 o 
  -8  10   1    18423.02    18325.01    691.38 o 
  -6  10   1       78.78       56.25     57.00 o 
  -4  10   1      985.53      937.32    119.58 o 
  -2  10   1    24807.12    24390.90    506.18 o 
   0  10   1   116079.70   119679.83   1785.45 o 
   2  10   1   102423.26   104147.02   1215.94 o 
   4  10   1     9415.89     9173.30    386.00 o 
   6  10   1      548.11      521.16    125.27 o 
   8  10   1      926.43      862.62    134.54 o 
  10  10   1    19233.28    19077.38    540.89 o 
  12  10   1    26623.58    26903.90    972.79 o 
  14  10   1     6644.13     7058.99    748.87 o 
 -15  11   1     1422.63     1686.05    387.07 o 
 -13  11   1    13591.35    13523.13    963.29 o 
 -11  11   1     6986.09     6907.55    472.91 o 
  -9  11   1     6267.39     6030.85    425.15 o 
  -7  11   1    17628.80    17764.53    574.76 o 
  -5  11   1      331.07      360.43     85.85 o 
  -3  11   1    36538.89    36059.28    748.20 o 
  -1  11   1    33535.90    34093.23    634.58 o 
   1  11   1      144.79      141.23     69.09 o 
   3  11   1    25221.32    25261.36    691.55 o 
   5  11   1    12339.67    11550.62    558.53 o 
   7  11   1     3762.24     3397.65    230.79 o 
   9  11   1    17145.62    16379.88    512.92 o 
  11  11   1     4363.60     4640.03    344.43 o 
  13  11   1     2943.30     3162.20    516.91 o 
 -14  12   1     2188.81     2404.20    288.99 o 
 -12  12   1     4124.42     3792.73    519.56 o 
 -10  12   1     4190.40     3958.74    304.77 o 
  -8  12   1     8601.15     8532.92    421.42 o 
  -6  12   1    14066.37    13226.36    569.33 o 
  -4  12   1     7706.55     7472.46    299.27 o 
  -2  12   1    31618.29    32197.47    640.35 o 
   0  12   1    12417.07    12277.21    381.74 o 
   2  12   1    11445.03    11327.19    357.09 o 
   4  12   1    22860.07    23867.17   1113.07 o 
   6  12   1     7762.80     7216.18    386.75 o 
   8  12   1    10736.90    10931.39    428.69 o 
  10  12   1     8162.73     7553.32    442.06 o 
  12  12   1     3363.76     3573.12    578.47 o 
 -13  13   1     4513.63     4894.30    496.32 o 
 -11  13   1     4821.89     4301.44    413.38 o 
  -9  13   1     6908.77     6526.74    391.82 o 
  -7  13   1    10515.49    10520.33    475.93 o 
  -5  13   1      157.99      172.96     98.74 o 
  -3  13   1     9847.44     9491.42    352.43 o 
  -1  13   1    20103.94    21023.24    525.49 o 
   1  13   1       21.33      -34.24     64.69 o 
   3  13   1    23310.39    24158.54    705.61 o 
   5  13   1     2506.15     2701.08    247.52 o 
   7  13   1     1717.25     1548.13    236.71 o 
   9  13   1     9206.89     9149.17    600.52 o 
  11  13   1     3369.44     2994.96    376.55 o 
 -12  14   1      194.48       54.85    119.38 o 
 -10  14   1      553.63      276.12    129.84 o 
  -8  14   1     2032.09     1859.89    251.45 o 
  -6  14   1    33656.21    32598.12    873.88 o 
  -4  14   1    37971.29    38928.71    931.82 o 
  -2  14   1    12241.93    12432.55    422.13 o 
   0  14   1     1072.64      916.72    144.64 o 
   2  14   1      274.97      130.97    107.09 o 
   4  14   1    20799.95    21413.48    691.26 o 
   6  14   1    33613.91    35411.02    928.57 o 
   8  14   1    18402.37    17500.99    663.79 o 
  10  14   1      612.22      436.54    192.41 o 
 -11  15   1     2221.80     1932.26    472.47 o 
  -9  15   1      232.90       47.19     93.15 o 
  -7  15   1      390.95      331.71    136.10 o 
  -5  15   1     3072.13     2821.19    338.85 o 
  -3  15   1      238.37      284.66    150.35 o 
  -1  15   1      149.18      104.85    102.40 o 
   1  15   1      162.25      -43.72     83.88 o 
   3  15   1       67.05      105.50    101.90 o 
   5  15   1       48.86       42.67    111.81 o 
   7  15   1      656.73      293.19    128.59 o 
   9  15   1      123.66      138.15    166.53 o 
 -10  16   1      815.54      462.04    249.79 o 
  -8  16   1       89.14        2.15    104.31 o 
  -6  16   1      767.92      709.86    167.52 o 
  -4  16   1     4852.26     5247.63    351.86 o 
  -2  16   1    10579.11    10152.81    622.44 o 
   0  16   1     8349.93     8049.14    426.18 o 
   2  16   1     4539.14     4717.20    342.85 o 
   4  16   1     5191.47     5009.15    360.94 o 
   6  16   1     3195.62     3385.36    382.63 o 
   8  16   1     1808.63     2962.85    511.20 o 
  -7  17   1     7103.31     7659.90    554.88 o 
  -5  17   1      227.27      159.82    123.04 o 
  -3  17   1     9675.61     8567.03    635.95 o 
  -1  17   1     5878.80     5319.06    471.71 o 
   1  17   1      676.76      550.23    160.42 o 
   3  17   1     8746.61     8027.26    542.31 o 
   5  17   1     5821.30     6248.95    495.11 o 
   7  17   1     1240.45     2013.83    507.53 o 
  -4  18   1    27367.53    29065.11   1183.84 o 
  -2  18   1     1678.89     1478.09    314.82 o 
   0  18   1     8085.19     7538.40    785.56 o 
   2  18   1     3968.66     4260.83    603.74 o 
   4  18   1     4989.61     5631.00    574.19 o 
 -16   0   2     7768.34     7316.23    636.35 o 
 -14   0   2     8175.82     7751.20    597.63 o 
 -12   0   2    23350.83    23391.78    983.27 o 
 -10   0   2   240692.86   250181.70   4560.87 o 
  -8   0   2   264980.94   278694.88   4813.21 o 
  -6   0   2    21580.74    21676.05    492.19 o 
  -4   0   2   145788.22   136523.25   3787.75 o 
  -2   0   2      801.61     1142.04     89.67 o 
   4   0   2    40981.46    41801.17    691.10 o 
   6   0   2    29480.34    28691.14    609.90 o 
   8   0   2    16797.14    16980.06    505.99 o 
  10   0   2    21539.10    22356.10   1144.70 o 
  12   0   2   104621.81   111091.34   1573.27 o 
  14   0   2    54567.96    57957.94   1166.56 o 
  16   0   2      362.91      596.81    252.75 o 
 -19   1   2     4993.61     5323.89    328.45 o 
 -17   1   2     3071.68     3095.81    232.14 o 
 -15   1   2     3296.44     3272.26    413.77 o 
 -13   1   2    22708.53    22918.83    717.99 o 
 -11   1   2      829.78      637.30     95.08 o 
  -9   1   2    35559.80    36917.14    797.88 o 
  -7   1   2    96734.40    97708.21   1418.10 o 
  -5   1   2    18974.80    18188.10    252.24 o 
  -3   1   2    99607.38   100410.36    713.27 o 
  -1   1   2    79059.29    83963.62    669.80 o 
   1   1   2       90.87      176.84     81.23 o 
   3   1   2    38403.01    39295.43    762.62 o 
   5   1   2    63241.84    65757.32    649.85 o 
   7   1   2     5394.24     5421.22    168.08 o 
   9   1   2    21621.66    21415.24    390.70 o 
  11   1   2    13735.03    13904.16    341.21 o 
  13   1   2       29.27        4.28     53.58 o 
  15   1   2     4010.21     4382.66    229.76 o 
 -18   2   2    13188.64    13314.93    499.88 o 
 -16   2   2     6700.79     6692.07    396.75 o 
 -14   2   2      247.41      223.32     86.07 o 
 -12   2   2     2570.94     2471.84    138.33 o 
 -10   2   2     3849.02     3698.63    147.99 o 
  -8   2   2    89697.90    92579.09    832.23 o 
  -6   2   2   143316.84   145788.06   1131.56 o 
  -4   2   2    73103.30    75044.94    850.88 o 
  -2   2   2    50677.25    53801.73    492.26 o 
   0   2   2     3415.72     3295.56     85.44 o 
   2   2   2    86228.31    88707.89    807.35 o 
   4   2   2    44588.04    43846.64    536.45 o 
   6   2   2    68836.48    70219.56    712.52 o 
   8   2   2    28198.86    28089.63    432.97 o 
  10   2   2    31176.05    30937.23    504.69 o 
  12   2   2    18230.84    18412.85    620.09 o 
  14   2   2     7093.63     7387.97    266.73 o 
  16   2   2      985.67      907.27    210.71 o 
 -19   3   2        7.58       14.83     82.47 o 
 -17   3   2     8612.86     8471.16    386.30 o 
 -15   3   2    19302.25    18332.67    533.68 o 
 -13   3   2     4450.00     4254.93    235.10 o 
 -11   3   2     1340.47     1367.84    102.33 o 
  -9   3   2     5016.81     4839.92    148.13 o 
  -7   3   2     7925.61     8079.51    172.18 o 
  -5   3   2    17482.92    17729.37    345.82 o 
  -3   3   2    46311.98    46561.26    601.84 o 
  -1   3   2    13167.49    13822.11    203.86 o 
   1   3   2     2129.20     2051.33     67.19 o 
   3   3   2     2198.53     1980.77     68.12 o 
   5   3   2      531.08      422.72     43.00 o 
   7   3   2       75.56       91.11     28.36 o 
   9   3   2      526.44      430.08     59.87 o 
  11   3   2       69.48       75.07     48.31 o 
  13   3   2      767.78      779.82    103.72 o 
  15   3   2      952.84      764.89    167.26 o 
 -18   4   2     1557.76     1629.10    215.93 o 
 -16   4   2      572.28      553.13    131.40 o 
 -14   4   2      714.63      715.54    128.91 o 
 -12   4   2    14179.65    14240.97    612.67 o 
 -10   4   2    75681.19    76567.64    914.97 o 
  -8   4   2    66951.74    70488.90    815.17 o 
  -6   4   2     1694.45     1790.74    117.05 o 
  -4   4   2     3133.42     2739.75    130.66 o 
  -2   4   2     6252.10     5955.20    185.55 o 
   0   4   2   169163.23   167201.80   3051.35 o 
   2   4   2   245989.72   239965.81   3266.05 o 
   4   4   2    51774.46    51078.16    642.82 o 
   6   4   2      971.40     1083.85     73.60 o 
   8   4   2        1.51       96.73     41.53 o 
  10   4   2    15370.66    15040.40    323.83 o 
  12   4   2    36077.21    37812.10    589.44 o 
  14   4   2    16616.20    16903.33    593.76 o 
  16   4   2     2580.94     2456.44    381.16 o 
 -17   5   2    18574.52    18497.27    844.67 o 
 -15   5   2     5806.99     5736.83    403.77 o 
 -13   5   2     2593.18     2775.87    268.50 o 
 -11   5   2     6120.20     6339.77    310.62 o 
  -9   5   2    15770.82    15908.20    345.90 o 
  -7   5   2   170987.61   170434.94   1959.01 o 
  -5   5   2    51195.71    47661.68    695.54 o 
  -3   5   2        0.33       37.28     31.85 o 
  -1   5   2    72125.05    72792.00    840.66 o 
   1   5   2      163.05      124.13     46.39 o 
   3   5   2    60349.55    58824.31    966.27 o 
   5   5   2   103041.40   102325.20   1117.35 o 
   7   5   2     3578.68     3639.16    130.08 o 
   9   5   2    12040.32    12176.27    347.85 o 
  11   5   2    13486.14    13898.99    404.81 o 
  13   5   2      854.76     1002.69    180.66 o 
  15   5   2     8300.50     8456.51    652.25 o 
 -18   6   2      989.05      944.92    236.29 o 
 -16   6   2       25.33      -78.13     98.78 o 
 -14   6   2     2618.83     2760.20    285.77 o 
 -12   6   2     9892.53     9575.93    473.46 o 
 -10   6   2     4166.38     4192.21    188.38 o 
  -8   6   2    14058.12    14102.56    383.28 o 
  -6   6   2     5694.90     5189.58    218.52 o 
  -4   6   2    19451.02    18899.94    414.01 o 
  -2   6   2    56831.20    59145.98    847.70 o 
   0   6   2    26717.21    26924.77    477.82 o 
   2   6   2    16301.05    15143.80    353.83 o 
   4   6   2    19581.09    19628.91    405.19 o 
   6   6   2    28274.61    27993.75    510.77 o 
   8   6   2    10714.93     9904.04    309.55 o 
  10   6   2     6370.29     6628.77    275.25 o 
  12   6   2     8472.49     7461.27    384.21 o 
  14   6   2     2786.90     2485.02    250.13 o 
 -17   7   2    11558.33    13233.92   1342.42 o 
 -15   7   2    15200.49    15482.18    697.62 o 
 -13   7   2        2.88      116.05    100.86 o 
 -11   7   2     4956.60     4955.16    258.22 o 
  -9   7   2    18737.93    18735.25    477.24 o 
  -7   7   2   109662.77   109497.14   1367.19 o 
  -5   7   2    62513.04    60520.14    890.47 o 
  -3   7   2    12096.20    13749.71    371.29 o 
  -1   7   2    64319.63    66082.18    978.76 o 
   1   7   2        7.93       19.38     31.38 o 
   3   7   2    65987.48    65227.77    884.39 o 
   5   7   2    95940.08    97452.36   1166.97 o 
   7   7   2      186.95      180.45     65.45 o 
   9   7   2     9931.65     9684.43    329.52 o 
  11   7   2     4681.40     4500.15    298.14 o 
  13   7   2     1179.75     1096.93    196.48 o 
  15   7   2     7235.53     7487.21    544.49 o 
 -16   8   2     8687.08     8363.66    549.38 o 
 -14   8   2     5920.00     6124.32    435.50 o 
 -12   8   2      359.24      369.89    131.64 o 
 -10   8   2     4789.03     4900.14    354.67 o 
  -8   8   2      698.35      742.78    104.25 o 
  -6   8   2    42171.63    44302.14    766.94 o 
  -4   8   2    84571.65    83813.51   1158.95 o 
  -2   8   2    30271.11    30995.47    636.34 o 
   0   8   2      872.14      734.45     93.08 o 
   2   8   2     6692.86     6727.46    251.21 o 
   4   8   2     3675.70     3686.21    199.60 o 
   6   8   2    43388.27    42765.73    727.26 o 
   8   8   2    39689.66    39661.51    740.84 o 
  10   8   2     4590.92     4690.58    307.63 o 
  12   8   2      640.62      583.56    157.51 o 
  14   8   2       88.67       62.77    124.55 o 
 -17   9   2     9423.00    10406.90    640.76 o 
 -15   9   2    17755.03    17800.24    786.59 o 
 -13   9   2    13810.15    14460.89    665.85 o 
 -11   9   2     1407.47     1364.86    236.23 o 
  -9   9   2      267.77      234.15     72.32 o 
  -7   9   2    14181.79    14286.68    614.35 o 
  -5   9   2    31465.71    29746.03    644.95 o 
  -3   9   2    46177.20    47274.33    846.93 o 
  -1   9   2    14449.87    13959.55    378.27 o 
   1   9   2     1975.03     1890.25    133.63 o 
   3   9   2     2844.64     2882.81    187.99 o 
   5   9   2     3699.10     3196.58    201.76 o 
   7   9   2     1355.94     1237.21    148.24 o 
   9   9   2      815.38      725.03    125.25 o 
  11   9   2      363.56      404.85    133.72 o 
  13   9   2     1623.77      944.81    305.30 o 
 -16  10   2        1.45      -58.04    123.80 o 
 -14  10   2     9366.60     7235.66   1462.27 o 
 -12  10   2    15752.44    15782.61    698.53 o 
 -10  10   2     1269.80     1325.54    236.85 o 
  -8  10   2     1507.69     1507.88    213.99 o 
  -6  10   2     2002.02     1944.66    168.58 o 
  -4  10   2     1981.69     1780.37    166.13 o 
  -2  10   2    16716.35    16476.06    408.43 o 
   0  10   2    15844.70    15328.34    386.23 o 
   2  10   2     1463.25     1632.93    127.41 o 
   4  10   2     1745.28     1547.69    159.20 o 
   6  10   2     1809.86     1763.98    167.57 o 
   8  10   2     2580.95     2364.14    189.50 o 
  10  10   2      463.84      520.66    140.65 o 
  12  10   2      150.89      204.43    130.24 o 
  14  10   2      202.44       19.81    140.02 o 
 -15  11   2      813.64      883.73    239.86 o 
 -13  11   2      974.43     1078.89    246.03 o 
 -11  11   2     1717.59     1753.21    271.10 o 
  -9  11   2    36413.23    36446.00   1068.94 o 
  -7  11   2    76723.79    76351.12   1217.22 o 
  -5  11   2    31683.33    31035.81    978.16 o 
  -3  11   2     3001.03     3018.93    187.99 o 
  -1  11   2    16676.04    17442.78    436.76 o 
   1  11   2     1643.65     1699.59    144.19 o 
   3  11   2    55319.01    54862.78   1053.84 o 
   5  11   2    46466.75    47167.20    877.66 o 
   7  11   2     3740.68     3407.02    233.59 o 
   9  11   2     6814.92     7019.26    410.65 o 
  11  11   2     2953.89     2531.44    325.71 o 
  13  11   2      289.59      175.16    262.33 o 
 -12  12   2     1197.68     1400.74    279.00 o 
 -10  12   2    27300.32    28048.31    979.52 o 
  -8  12   2    11164.84    11102.14    589.44 o 
  -6  12   2    25632.98    24792.81    655.91 o 
  -4  12   2    90892.96    87359.80   1177.57 o 
  -2  12   2     7852.95     7994.22    307.78 o 
   0  12   2    15052.93    15934.54    719.56 o 
   2  12   2    66595.16    67774.12   1225.58 o 
   4  12   2       92.09      163.87     90.82 o 
   6  12   2    27420.81    27215.67    677.98 o 
   8  12   2    34813.57    35654.14    968.51 o 
  10  12   2      434.77      341.25    140.74 o 
 -11  13   2    15261.39    15510.69    759.69 o 
  -9  13   2       57.05       52.55    110.11 o 
  -7  13   2     6288.93     6063.71    362.09 o 
  -5  13   2     1640.79     1491.68    158.18 o 
  -3  13   2    35055.83    35888.76    710.05 o 
  -1  13   2    63139.67    67072.38   1104.37 o 
   1  13   2    22918.23    24264.34    704.06 o 
   3  13   2     9884.43    10349.87    465.78 o 
   5  13   2     9726.16     9955.19    465.99 o 
   7  13   2     2061.07     1610.34    298.91 o 
   9  13   2     8470.49     7830.16    469.73 o 
  11  13   2     9322.99     9261.01    531.60 o 
 -12  14   2     5943.37     5966.91    505.54 o 
 -10  14   2      451.39      448.05    157.01 o 
  -8  14   2     4074.25     3884.02    310.01 o 
  -6  14   2     2888.08     2890.58    259.27 o 
  -4  14   2      512.83      511.90    115.26 o 
  -2  14   2     1245.08     1151.15    163.55 o 
   0  14   2     5891.20     5911.97    350.86 o 
   2  14   2     2611.67     2891.52    261.23 o 
   4  14   2      652.20      374.71    143.88 o 
   6  14   2       31.46       67.07    118.69 o 
   8  14   2      103.93       19.19    135.16 o 
  10  14   2      235.75      296.33    179.17 o 
 -11  15   2     6921.70     6423.61    529.40 o 
  -9  15   2    13979.59    13031.07    714.27 o 
  -7  15   2     4688.58     4921.52    348.39 o 
  -5  15   2      383.45      431.90    125.61 o 
  -3  15   2     1048.97     1021.50    156.55 o 
  -1  15   2     1884.68     1774.01    233.19 o 
   1  15   2     5331.01     4623.33    325.37 o 
   3  15   2     3327.45     3280.69    284.85 o 
   5  15   2     1077.92      986.33    337.54 o 
   7  15   2      907.05      662.77    217.72 o 
   9  15   2      937.83     1160.89    276.09 o 
 -10  16   2     3838.34     4071.87    435.91 o 
  -8  16   2     3082.60     3464.54    387.21 o 
  -6  16   2      654.70      609.02    201.02 o 
  -4  16   2     8991.21     8198.20    430.89 o 
  -2  16   2      901.21      700.28    170.71 o 
   0  16   2     7051.73     6867.37    402.15 o 
   2  16   2    11028.62    12265.28    544.97 o 
   4  16   2     1058.47      377.69    309.21 o 
   6  16   2     1592.36     1144.29    391.76 o 
  -7  17   2     2583.47     1921.98    275.69 o 
  -5  17   2      146.30      159.05    149.52 o 
  -3  17   2     4839.03     4480.81    440.55 o 
  -1  17   2    20168.98    18517.83   1163.45 o 
   1  17   2     7587.55     7966.05    529.30 o 
   3  17   2     1257.28     1277.19    399.91 o 
   5  17   2     3372.99     3980.37    584.58 o 
  -4  18   2      450.07       82.81    248.47 o 
  -2  18   2      303.11      180.98    239.29 o 
   0  18   2      403.60      178.49    394.20 o 
   2  18   2      350.16      102.87    343.04 o 
 -17   1   3    36137.47    36776.05    987.55 o 
 -15   1   3    56595.32    56875.93   1180.99 o 
 -13   1   3    11436.87    11507.76    706.47 o 
 -11   1   3     2144.42     1957.59    192.46 o 
  -9   1   3     7319.77     6487.98    188.52 o 
  -7   1   3   280345.59   270314.72   4156.89 o 
  -5   1   3   365498.66   331236.34   2282.64 o 
  -3   1   3   104463.85   109447.27    847.53 o 
  -1   1   3     1627.34     1421.94     57.30 o 
   1   1   3      151.78      199.76     76.67 o 
   3   1   3    44610.44    45657.20    467.44 o 
   5   1   3   305919.28   319623.50   2787.79 o 
   7   1   3    39421.32    40441.26    525.78 o 
   9   1   3       83.16      108.85     46.08 o 
  11   1   3     3060.89     2973.51    163.02 o 
  13   1   3       63.99       42.95     69.41 o 
  15   1   3    13241.61    13263.18   1052.37 o 
 -18   2   3      928.25      784.00    156.99 o 
 -16   2   3     2411.13     2131.74    284.34 o 
 -14   2   3     9421.36     9258.10    357.78 o 
 -12   2   3       68.61      143.07     59.64 o 
 -10   2   3    27760.42    28154.88    790.81 o 
  -8   2   3    31254.04    30705.94    463.08 o 
  -6   2   3      147.00      251.86     40.99 o 
  -4   2   3    39574.34    40996.24    510.29 o 
  -2   2   3    29076.05    29030.44    371.49 o 
   0   2   3    32326.82    32337.55    420.29 o 
   2   2   3    37766.96    37549.76    649.95 o 
   4   2   3    30423.98    30494.37    372.40 o 
   6   2   3     1460.37     1223.32     81.47 o 
   8   2   3    11081.62    11285.41    266.20 o 
  10   2   3      725.09      824.07    100.95 o 
  12   2   3     4641.32     4698.10    357.38 o 
  14   2   3     6325.70     6463.13    362.94 o 
 -19   3   3      668.37      901.70    164.25 o 
 -17   3   3    15628.75    15872.67    534.89 o 
 -15   3   3    58597.68    61700.55   1056.81 o 
 -13   3   3    70783.20    72095.59   1090.92 o 
 -11   3   3    17522.85    16943.73    490.69 o 
  -9   3   3     3225.80     3032.97    110.29 o 
  -7   3   3    20510.20    19604.59    419.77 o 
  -5   3   3    96088.47    97829.05    978.83 o 
  -3   3   3   222928.61   222723.52   2682.83 o 
  -1   3   3    98725.80   101540.73    859.68 o 
   1   3   3    39780.52    42186.52    518.42 o 
   3   3   3    11468.53    10830.09    249.46 o 
   5   3   3    16393.04    16312.04    223.13 o 
   7   3   3    20893.49    20908.19    325.19 o 
   9   3   3     7792.85     7764.47    217.84 o 
  11   3   3     4440.51     4257.32    268.89 o 
  13   3   3     2331.54     1982.46    213.57 o 
  15   3   3     3065.68     3055.01    351.39 o 
 -18   4   3    14060.64    13505.25    679.69 o 
 -16   4   3     3268.55     2796.42    224.39 o 
 -14   4   3     1138.15      972.52    147.25 o 
 -12   4   3    27001.14    27506.89    523.65 o 
 -10   4   3     6271.08     6082.47    200.38 o 
  -8   4   3    19526.80    19140.70    441.87 o 
  -6   4   3    54999.97    51819.47   1159.49 o 
  -4   4   3    11037.16    10422.04    270.88 o 
  -2   4   3      125.97      192.91     34.60 o 
   0   4   3     5010.82     5118.80    123.86 o 
   2   4   3     1208.90     1129.44     59.11 o 
   4   4   3    16753.34    15744.96    239.67 o 
   6   4   3     7441.08     7280.27    179.11 o 
   8   4   3     1743.25     1536.39    122.05 o 
  10   4   3     1569.02     1460.21    178.30 o 
  12   4   3     1771.83     1740.01    265.90 o 
  14   4   3     3372.70     3109.59    269.58 o 
 -19   5   3    11415.55    11777.83    666.88 o 
 -17   5   3    27607.92    28379.44    986.90 o 
 -15   5   3     7231.03     7040.39    446.72 o 
 -13   5   3      882.40     1008.06    195.52 o 
 -11   5   3     1083.04      966.69    132.78 o 
  -9   5   3    70157.36    70017.69   1028.94 o 
  -7   5   3   215004.09   210546.31   2218.37 o 
  -5   5   3   178579.28   177398.17   1885.94 o 
  -3   5   3      988.56      845.28    107.28 o 
  -1   5   3    12522.43    13001.58    285.04 o 
   1   5   3     1674.82     1698.79    106.28 o 
   3   5   3    85051.60    84733.71   1400.63 o 
   5   5   3   110290.87   111844.60   1398.75 o 
   7   5   3    37684.20    37057.41    605.58 o 
   9   5   3       14.44       -6.68     57.00 o 
  11   5   3     3198.00     3296.14    255.73 o 
  13   5   3       25.39       60.34     86.19 o 
  15   5   3     5257.21     5726.92    382.79 o 
 -18   6   3     2599.75     2607.13    324.73 o 
 -16   6   3    14533.20    14553.14    682.53 o 
 -14   6   3    11434.77    10990.20    552.30 o 
 -12   6   3     5312.38     5170.46    275.88 o 
 -10   6   3    96496.99    98476.48   1715.05 o 
  -8   6   3   118226.74   118698.35   1472.69 o 
  -6   6   3       30.19       32.97     45.67 o 
  -4   6   3   112796.88   112553.09   1354.32 o 
  -2   6   3    67599.45    68637.16   1020.35 o 
   0   6   3    31895.61    32028.91    633.71 o 
   2   6   3   298296.63   288428.53   4936.17 o 
   4   6   3    91178.62    91710.69   1078.61 o 
   6   6   3     3129.24     2930.11    163.18 o 
   8   6   3    50856.10    51754.21    988.36 o 
  10   6   3       28.97      163.30     84.71 o 
  12   6   3    17163.08    17719.12    615.43 o 
  14   6   3    25910.68    28439.60   1033.35 o 
 -17   7   3       71.83       32.56    120.20 o 
 -15   7   3    12925.17    12495.43    625.86 o 
 -13   7   3    41883.86    42072.55   1038.56 o 
 -11   7   3    49117.21    49396.29    910.21 o 
  -9   7   3     8428.35     8122.21    315.33 o 
  -7   7   3     8774.43     8849.67    312.69 o 
  -5   7   3      190.39      341.79     79.23 o 
  -3   7   3    57173.48    56628.21    872.29 o 
  -1   7   3   165890.39   161786.06   1660.56 o 
   1   7   3    92587.25    95620.48   1136.80 o 
   3   7   3        5.31       45.69     44.71 o 
   5   7   3    12136.55    11817.87    337.32 o 
   7   7   3       57.52       37.01     54.02 o 
   9   7   3    19115.11    19497.28    610.24 o 
  11   7   3    18977.21    19147.60    640.48 o 
  13   7   3     3509.64     3632.71    302.32 o 
 -16   8   3     3572.22     3924.31    382.33 o 
 -14   8   3      676.74      683.99    184.27 o 
 -12   8   3    25757.62    24447.90    641.06 o 
 -10   8   3     4575.87     3945.69    235.17 o 
  -8   8   3     9589.74     9766.65    371.27 o 
  -6   8   3    53072.54    52914.42   1167.18 o 
  -4   8   3    30510.18    30955.38    698.05 o 
  -2   8   3      173.97      104.44     64.42 o 
   0   8   3     1464.01     1324.61    127.91 o 
   2   8   3     4880.82     4849.11    221.72 o 
   4   8   3    14583.45    14559.71    397.29 o 
   6   8   3     9991.18     9610.22    327.06 o 
   8   8   3     2657.43     2440.82    222.52 o 
  10   8   3     7594.91     7447.98    398.08 o 
  12   8   3     3351.43     3011.55    277.58 o 
  14   8   3     2923.67     2975.54    292.20 o 
 -17   9   3       50.08      118.69    140.68 o 
 -15   9   3      545.10      347.46    152.26 o 
 -13   9   3        9.82      137.29    103.81 o 
 -11   9   3    12337.98    11442.95    425.00 o 
  -9   9   3    39256.54    38245.54    779.08 o 
  -7   9   3    18319.78    16228.84    602.46 o 
  -5   9   3     2289.04     2167.73    176.47 o 
  -3   9   3      154.65      116.94     75.73 o 
  -1   9   3     1686.18     1658.52    158.26 o 
   1   9   3    15419.39    15585.84    521.03 o 
   3   9   3    13005.05    12212.14    377.61 o 
   5   9   3     4439.43     4184.44    227.89 o 
   7   9   3      952.26      694.70    149.45 o 
   9   9   3     2020.50     2129.72    225.77 o 
  11   9   3     1702.51     1727.87    238.49 o 
  13   9   3      667.95      212.74    167.49 o 
 -16  10   3     1502.21      323.93    517.72 o 
 -14  10   3     3429.92     3367.62    345.57 o 
 -12  10   3       30.47      -18.11     91.47 o 
 -10  10   3    14918.81    14591.57    774.19 o 
  -8  10   3    25656.29    24351.01    620.49 o 
  -6  10   3     2682.07     2647.76    202.49 o 
  -4  10   3     8553.74     8034.69    342.56 o 
  -2  10   3     4709.85     4731.68    266.08 o 
   0  10   3    18190.97    18716.00    419.88 o 
   2  10   3    55715.73    57216.60    924.58 o 
   4  10   3    35899.37    36077.88    718.55 o 
   6  10   3       91.89      766.60    395.84 o 
   8  10   3     1531.96     1267.38    209.16 o 
  10  10   3      501.25      526.04    149.05 o 
  12  10   3     8010.17     8724.60    578.46 o 
 -15  11   3     1508.50     1257.22    402.77 o 
 -13  11   3     6333.89     6675.69    481.85 o 
 -11  11   3    26996.43    28623.73    976.52 o 
  -9  11   3     9753.86     9027.33    385.76 o 
  -7  11   3     7280.81     6905.57    338.81 o 
  -5  11   3    12406.70    12808.78    481.15 o 
  -3  11   3      915.07      959.74    156.46 o 
  -1  11   3    50270.56    50324.02   1771.03 o 
   1  11   3    26107.01    26835.67    691.73 o 
   3  11   3      449.88      479.73    116.26 o 
   5  11   3    13312.66    13155.59    575.48 o 
   7  11   3     2067.69     1953.18    237.24 o 
   9  11   3     4918.84     4521.47    344.46 o 
  11  11   3    10264.06    10905.82    657.46 o 
 -14  12   3       80.25       10.63     96.22 o 
 -12  12   3      354.86      174.01    142.01 o 
 -10  12   3     1305.82     1045.87    238.68 o 
  -8  12   3      290.11      295.44    104.13 o 
  -6  12   3     1373.39     1395.13    240.44 o 
  -4  12   3     5238.47     4863.21    300.30 o 
  -2  12   3     1391.17     1888.73    274.80 o 
   0  12   3    15063.98    14957.65    524.33 o 
   2  12   3     2802.74     2685.51    233.68 o 
   4  12   3     1992.49     1884.81    251.24 o 
   6  12   3     5751.25     5906.64    384.05 o 
   8  12   3     2378.55     2233.44    267.12 o 
  10  12   3     2834.86     3082.39    376.26 o 
 -13  13   3     2357.77     2504.24    501.42 o 
 -11  13   3     7093.80     7673.49    538.93 o 
  -9  13   3     4349.30     4283.63    395.91 o 
  -7  13   3     8392.76     7813.48    481.12 o 
  -5  13   3     7728.85     8041.11    399.87 o 
  -3  13   3      386.61      213.54     88.39 o 
  -1  13   3    14655.34    14192.70    528.32 o 
   1  13   3     9757.34     9705.88    440.35 o 
   3  13   3       51.57      -28.97     85.51 o 
   5  13   3    16407.04    15649.89    997.45 o 
   7  13   3      142.17      350.09    166.98 o 
   9  13   3     2206.03     2417.29    282.46 o 
 -12  14   3      328.74      -52.60    270.48 o 
 -10  14   3     1069.73      968.79    252.64 o 
  -8  14   3     2536.56     2399.28    336.41 o 
  -6  14   3     1231.10     1391.00    169.17 o 
  -4  14   3    24824.58    26033.61    620.97 o 
  -2  14   3    15977.49    17675.88    759.01 o 
   0  14   3      646.25      873.31    167.32 o 
   2  14   3     3328.79     3292.35    271.57 o 
   4  14   3      404.60      426.56    348.14 o 
   6  14   3    11905.33    12530.39    721.82 o 
   8  14   3    13170.51    13716.41    651.02 o 
 -11  15   3      408.16      238.54    130.86 o 
  -9  15   3     5320.67     4269.64    338.82 o 
  -7  15   3      318.03      312.21    129.00 o 
  -5  15   3     2015.82     2127.82    249.38 o 
  -3  15   3     5704.90     6322.31    373.62 o 
  -1  15   3       84.42       72.97     95.93 o 
   1  15   3      790.38      542.24    177.94 o 
   3  15   3      652.60      637.81    202.55 o 
   5  15   3      411.33      287.90    189.97 o 
   7  15   3       31.01      127.95    154.74 o 
 -10  16   3     3548.18     3738.78    406.50 o 
  -8  16   3      179.48       47.32    110.63 o 
  -6  16   3     2473.26     2251.53    267.32 o 
  -4  16   3        6.67       18.67    128.50 o 
  -2  16   3     4263.41     3985.74    315.96 o 
   0  16   3     7899.00     7410.60    423.03 o 
   2  16   3     2971.57     2202.94   1395.00 o 
   4  16   3       36.40       33.81    136.04 o 
   6  16   3      636.56      645.07    211.31 o 
  -7  17   3     8503.70     8212.98    961.05 o 
  -5  17   3     5246.39     6184.98    684.86 o 
  -3  17   3      215.34      -13.74    141.97 o 
  -1  17   3     7897.20     7340.54    573.17 o 
   1  17   3     1427.62      807.14    590.08 o 
   3  17   3     3531.21     3966.91    561.34 o 
   0  18   3       83.32       16.21    167.95 o 
 -18   0   4      896.93      562.05    156.32 o 
 -14   0   4    44269.51    44203.09   1544.21 o 
 -12   0   4    30988.58    31986.42   1189.54 o 
 -10   0   4    20130.60    19247.48    588.51 o 
  -8   0   4   132341.17   127003.08   1823.06 o 
  -6   0   4    83463.46    84901.84   1134.73 o 
  -4   0   4   174653.95   179281.11   1463.88 o 
  -2   0   4   186854.23   190706.56   1910.37 o 
   2   0   4   128689.53   128650.06   1385.23 o 
   4   0   4   334146.88   349095.34   3374.57 o 
   6   0   4      179.24      188.30     57.90 o 
   8   0   4    41307.06    41220.71   1560.62 o 
  10   0   4     6806.49     7001.87    313.15 o 
  12   0   4     7992.27     7216.35    686.09 o 
  14   0   4    23954.45    26179.34   1397.45 o 
 -17   1   4    10845.67    11079.79    440.48 o 
 -15   1   4      859.13      774.63    134.38 o 
 -13   1   4    13291.64    13182.27    411.72 o 
 -11   1   4    28266.51    28405.80    555.04 o 
  -9   1   4     3937.53     4236.08    175.51 o 
  -7   1   4    68481.64    68537.27    684.55 o 
  -5   1   4    74336.13    75030.95    672.36 o 
  -3   1   4      661.40      628.19     38.53 o 
  -1   1   4    70032.30    70985.44    653.46 o 
   1   1   4    29761.59    30634.30    596.84 o 
   3   1   4     7883.81     7862.13    161.08 o 
   5   1   4    25068.88    26132.25    482.73 o 
   7   1   4    19768.88    20147.04    405.19 o 
   9   1   4       11.95      113.02     52.20 o 
  11   1   4     7008.46     7218.41    301.06 o 
  13   1   4     1836.68     1611.70    291.88 o 
  15   1   4      252.55      496.62    171.70 o 
 -18   2   4     3111.30     3105.78    382.59 o 
 -16   2   4     9659.54     9097.57    386.68 o 
 -14   2   4        2.80       53.76     57.08 o 
 -12   2   4    32380.31    33322.23    582.85 o 
 -10   2   4    47633.61    48398.55    673.03 o 
  -8   2   4     1720.32     1849.93     99.26 o 
  -6   2   4    64944.66    64953.63    752.94 o 
  -4   2   4    48779.72    49789.73    531.89 o 
  -2   2   4      695.96      775.08     42.59 o 
   0   2   4     5317.14     4747.64    155.66 o 
   2   2   4     3970.86     3901.52    143.98 o 
   4   2   4    18496.77    17986.69    497.68 o 
   6   2   4    12577.72    12290.26    251.62 o 
   8   2   4     6854.73     6870.32    210.78 o 
  10   2   4      763.43      616.02    130.12 o 
  12   2   4     2987.21     3273.59    334.09 o 
  14   2   4     3138.81     3242.48    368.93 o 
 -17   3   4      122.15      226.02     96.03 o 
 -15   3   4    25491.65    25710.64    645.49 o 
 -13   3   4    42015.78    42307.19    700.56 o 
 -11   3   4     3882.08     3718.51    178.01 o 
  -9   3   4     6259.20     6111.94    253.32 o 
  -7   3   4     7379.06     7307.45    220.80 o 
  -5   3   4    25319.87    25566.72    374.06 o 
  -3   3   4    42421.77    42139.90    477.88 o 
  -1   3   4    44878.12    45652.38    483.12 o 
   1   3   4     2900.38     2683.52    124.08 o 
   3   3   4      458.48      402.81     59.53 o 
   5   3   4      817.20      691.20     63.07 o 
   7   3   4     5365.72     5330.35    204.85 o 
   9   3   4     1818.75     1914.50    179.28 o 
  11   3   4      373.34      372.78    125.45 o 
  13   3   4       17.99       65.22    117.80 o 
 -18   4   4       19.46      107.39    115.83 o 
 -16   4   4      663.59      552.51    167.85 o 
 -14   4   4    15758.12    15637.86    515.87 o 
 -12   4   4     8879.37     8147.02    418.07 o 
 -10   4   4     3119.51     2956.47    189.54 o 
  -8   4   4    36905.18    36694.36    662.56 o 
  -6   4   4     7331.46     7395.81    220.28 o 
  -4   4   4    18562.05    18346.06    308.80 o 
  -2   4   4    27637.27    27824.65    369.64 o 
   0   4   4       42.39       41.07     31.34 o 
   2   4   4    45559.25    46014.91    600.43 o 
   4   4   4    53551.35    54313.96    571.09 o 
   6   4   4     1402.32     1387.13    151.08 o 
   8   4   4     1256.22     1124.44    164.31 o 
  10   4   4     1003.52     1087.48    172.75 o 
  12   4   4     3563.66     3768.86    313.35 o 
  14   4   4     7392.25     8367.07    580.29 o 
 -19   5   4       13.05       70.96    123.85 o 
 -17   5   4    17167.61    16895.22    754.58 o 
 -15   5   4    36013.93    35939.26   1050.82 o 
 -13   5   4     3318.36     3463.40    234.48 o 
 -11   5   4     1412.40     1335.50    139.39 o 
  -9   5   4     3219.06     3314.18    196.40 o 
  -7   5   4    38897.30    38600.31    680.81 o 
  -5   5   4   198551.48   196626.38   2086.77 o 
  -3   5   4    42778.65    40909.91    512.03 o 
  -1   5   4        1.33       32.42     24.60 o 
   1   5   4    21242.08    21405.56    293.03 o 
   3   5   4     2263.64     2052.85     84.38 o 
   5   5   4    52189.67    51884.22   1506.90 o 
   7   5   4    49322.98    47350.16    979.51 o 
   9   5   4     2197.85     1942.99    207.04 o 
  11   5   4     3985.93     3921.84    282.36 o 
  13   5   4     1460.29     1534.98    231.49 o 
 -18   6   4      416.36      304.56    151.86 o 
 -16   6   4      145.80       67.07    115.95 o 
 -14   6   4     3575.06     3233.77    243.96 o 
 -12   6   4        0.90        3.92     51.36 o 
 -10   6   4     1232.96     1209.21    136.77 o 
  -8   6   4      892.35      956.64    149.96 o 
  -6   6   4       14.95       14.30     47.75 o 
  -4   6   4      487.22      544.27     92.22 o 
  -2   6   4     1013.25      828.35     88.56 o 
   0   6   4     9865.81    10062.55    258.43 o 
   2   6   4     1675.60     1588.30    111.42 o 
   4   6   4      409.04      304.97     68.72 o 
   6   6   4     1162.22     1087.50    164.33 o 
   8   6   4     3493.15     3746.02    260.49 o 
  10   6   4      902.01     1013.61    177.44 o 
  12   6   4      668.31      884.12    177.34 o 
  14   6   4     1185.67     1175.30    289.33 o 
 -15   7   4    24133.83    24715.06    710.95 o 
 -13   7   4    16465.92    17073.39    546.56 o 
 -11   7   4      912.19      776.70    132.03 o 
  -9   7   4     3324.80     3505.37    216.13 o 
  -7   7   4    45601.69    44583.92    792.25 o 
  -5   7   4   135214.56   135125.89   1638.73 o 
  -3   7   4    55661.19    55122.80    788.95 o 
  -1   7   4     8632.56     9203.47    276.86 o 
   1   7   4    17043.61    17638.26    385.35 o 
   3   7   4     5348.87     4950.22    207.68 o 
   5   7   4    57872.90    58772.31   1083.24 o 
   7   7   4    45670.41    46052.80   1310.95 o 
   9   7   4      829.05      770.83    160.12 o 
  11   7   4     2411.39     2603.96    255.67 o 
  13   7   4       73.25       29.78    104.24 o 
 -18   8   4     2793.89     3264.93    560.12 o 
 -16   8   4       13.03        8.79    107.55 o 
 -14   8   4     6962.40     6661.63    357.80 o 
 -12   8   4        1.93      -15.41     72.85 o 
 -10   8   4     3538.37     2990.17    212.02 o 
  -8   8   4    15758.47    15720.66    465.70 o 
  -6   8   4     3244.65     3344.64    208.55 o 
  -4   8   4    23848.53    25198.99    822.12 o 
  -2   8   4    28651.30    27893.79    548.12 o 
   0   8   4      855.20      763.16    104.79 o 
   2   8   4     7788.99     6974.86    260.22 o 
   4   8   4     8437.96     8339.30    385.45 o 
   6   8   4     1129.16      926.16    257.41 o 
   8   8   4    11637.08    12037.33    499.93 o 
  10   8   4     7951.84     8286.14    435.52 o 
  12   8   4       12.38       96.45    104.27 o 
 -17   9   4     2449.78     2263.31    438.23 o 
 -15   9   4    26863.71    28414.12   1450.44 o 
 -13   9   4    34851.30    34588.17    833.48 o 
 -11   9   4    20438.54    20675.83    958.04 o 
  -9   9   4      442.44      430.83    107.74 o 
  -7   9   4       28.78       53.10     57.35 o 
  -5   9   4    35145.22    35014.81    902.75 o 
  -3   9   4    63983.72    66257.70   1073.33 o 
  -1   9   4    55942.23    56952.37   1375.51 o 
   1   9   4     9502.13     9091.60    314.44 o 
   3   9   4     2212.74     1940.83    313.23 o 
   5   9   4     5406.87     5058.01    322.16 o 
   7   9   4    11104.69    10494.07    523.34 o 
   9   9   4     4669.80     4758.60    335.27 o 
  11   9   4     1120.28      770.94    173.03 o 
 -14  10   4      106.77       78.36    120.51 o 
 -12  10   4    14270.26    13111.18    589.08 o 
 -10  10   4    16970.34    16992.88    540.38 o 
  -8  10   4      950.56      769.51    143.59 o 
  -6  10   4    17887.75    17733.03    531.77 o 
  -4  10   4     9162.18     9570.86    510.67 o 
  -2  10   4     1426.37     1665.13    439.94 o 
   0  10   4    12809.16    12958.86    398.72 o 
   2  10   4     4324.43     3985.10    289.34 o 
   4  10   4     1094.26     1084.94    188.19 o 
   6  10   4      533.00      520.89    140.99 o 
   8  10   4      134.59      122.63     96.63 o 
  10  10   4     1481.65     1301.15    277.51 o 
  12  10   4       67.39      120.19    116.94 o 
 -13  11   4      376.11      469.67    184.27 o 
 -11  11   4      355.21      305.08    163.06 o 
  -9  11   4    14380.58    14081.54    504.12 o 
  -7  11   4    72195.57    71217.67   1733.66 o 
  -5  11   4    80756.48    81553.18   1790.82 o 
  -3  11   4    16456.89    17325.20    542.08 o 
  -1  11   4     1089.84     1045.74    163.99 o 
   1  11   4     1799.34     1875.13    189.27 o 
   3  11   4    18513.76    19051.66    664.57 o 
   5  11   4    44295.50    44148.98   1065.40 o 
   7  11   4    22674.71    22777.00    765.84 o 
   9  11   4     1317.19      721.85    364.77 o 
  11  11   4      964.45      464.75    268.75 o 
 -12  12   4     5225.27     5188.29    442.45 o 
 -10  12   4    10513.36    10818.08    600.38 o 
  -8  12   4    32412.94    34065.95    833.91 o 
  -6  12   4     5939.14     6540.05    354.34 o 
  -4  12   4    31049.36    30575.60    772.01 o 
  -2  12   4    50632.34    52317.10   1039.77 o 
   0  12   4       24.25      100.09     80.98 o 
   2  12   4    21166.13    21218.31    725.92 o 
   4  12   4    30084.65    30318.21   1209.70 o 
   6  12   4       73.07       41.46     92.55 o 
   8  12   4    14374.17    14461.48    780.52 o 
  10  12   4     8126.29     8747.00    624.36 o 
 -11  13   4    29346.62    33233.92   1144.44 o 
  -9  13   4    13541.03    13212.76    682.91 o 
  -7  13   4        1.06        0.96     75.49 o 
  -5  13   4     1188.96      982.59    179.34 o 
  -3  13   4    11502.31    11330.99    474.78 o 
  -1  13   4    51590.78    53322.08   1087.83 o 
   1  13   4    42457.97    45075.93   1315.70 o 
   3  13   4    11601.90    11850.96    562.78 o 
   5  13   4     2617.33     2338.25    272.97 o 
   7  13   4      578.74      572.61    181.43 o 
   9  13   4     5850.26     6066.36    614.14 o 
 -10  14   4     8526.59     8760.80   1162.23 o 
  -8  14   4       63.18       43.67    118.74 o 
  -6  14   4    11037.20    10768.68    486.99 o 
  -4  14   4     3492.84     3981.21    355.51 o 
  -2  14   4       20.21       13.51     90.36 o 
   0  14   4     3140.25     2661.19    326.87 o 
   2  14   4     2492.76     2259.85    325.01 o 
   4  14   4     3075.57     3149.65    371.07 o 
   6  14   4       62.27      104.15    115.37 o 
   8  14   4        2.21       17.01    104.87 o 
 -11  15   4     3596.29     2922.49    492.45 o 
  -9  15   4    14447.24    13919.46   1019.55 o 
  -7  15   4    23697.47    23695.77    967.98 o 
  -5  15   4     5599.96     5931.47    373.84 o 
  -3  15   4      289.44      494.88    145.43 o 
  -1  15   4     2146.60     1951.16    303.70 o 
   1  15   4     5668.46     5624.87    911.93 o 
   3  15   4     8917.32     9711.46    635.60 o 
   5  15   4     4551.78     4325.52    461.26 o 
   7  15   4      567.32      463.94    221.29 o 
 -10  16   4      935.85      773.88    429.15 o 
  -8  16   4     4366.49     3970.44    383.49 o 
  -6  16   4     1220.03      443.12    569.29 o 
  -4  16   4     2324.06     1828.41    540.66 o 
  -2  16   4     6874.80     6950.56    705.25 o 
   0  16   4      197.43       76.41    214.84 o 
   2  16   4     5805.95     5925.87    704.64 o 
   4  16   4     5686.58     5702.54    506.04 o 
  -7  17   4     1845.57      593.16    933.33 o 
  -5  17   4     1945.84      836.29    782.91 o 
  -3  17   4       94.52       70.94    140.63 o 
   1  17   4    18702.95    18356.28   4329.93 o 
 -19   1   5        7.63      -34.59     54.19 o 
 -17   1   5    19634.48    18341.64    574.56 o 
 -15   1   5    49186.84    51341.50    946.77 o 
 -13   1   5    62479.45    64505.05    901.45 o 
 -11   1   5     9679.37     9434.65    258.98 o 
  -9   1   5     2395.93     2436.17    119.98 o 
  -7   1   5    19913.73    18099.64    309.28 o 
  -5   1   5   240400.50   243058.64   1526.51 o 
  -3   1   5   267019.34   269852.06   1871.43 o 
  -1   1   5    48216.82    48099.31    492.15 o 
   1   1   5      168.66      368.32     85.73 o 
   3   1   5     5143.96     4998.89    131.31 o 
   5   1   5    34366.77    35716.45    461.61 o 
   7   1   5   128155.17   133375.83   1428.34 o 
   9   1   5    15155.90    15935.97    673.89 o 
  11   1   5      208.48      152.62    111.90 o 
  13   1   5      139.05      146.94    135.03 o 
 -18   2   5     1006.75      563.68    163.32 o 
 -16   2   5        5.06       14.97     69.74 o 
 -14   2   5     8759.12     8658.75    310.18 o 
 -12   2   5    11843.20    11877.84    336.09 o 
 -10   2   5      106.27       96.48     38.23 o 
  -8   2   5    25981.54    24849.38    455.32 o 
  -6   2   5     5985.43     5554.27    137.81 o 
  -4   2   5     4950.67     5006.34    114.39 o 
  -2   2   5    37389.16    37949.23    448.76 o 
   0   2   5    12013.62    11599.34    304.50 o 
   2   2   5    13320.09    13256.99    322.44 o 
   4   2   5    10755.09    10788.22    272.79 o 
   6   2   5     3792.70     3635.61    171.99 o 
   8   2   5     2213.96     2475.08    212.97 o 
  10   2   5     4432.62     4840.98    385.53 o 
  12   2   5      103.52       86.18    124.42 o 
 -19   3   5     1645.16      490.93    865.66 o 
 -17   3   5      669.46      638.81    148.47 o 
 -15   3   5    30673.00    31070.21    909.44 o 
 -13   3   5    99388.91   102333.91   1221.38 o 
 -11   3   5    78278.57    79648.31   1194.67 o 
  -9   3   5     7013.65     7023.68    243.36 o 
  -7   3   5      170.14      169.56     49.02 o 
  -5   3   5    30167.36    29781.95    490.71 o 
  -3   3   5   125992.50   128792.59   1121.91 o 
  -1   3   5   158416.02   157394.13   2951.46 o 
   1   3   5    46832.23    47200.05    639.19 o 
   3   3   5    11677.83    11590.35    281.42 o 
   5   3   5     6395.83     6229.96    249.42 o 
   7   3   5    19859.63    19675.89    537.02 o 
   9   3   5    15360.80    16416.56    521.23 o 
  11   3   5     5497.24     5799.01    450.68 o 
  13   3   5     1358.45     1210.33    399.91 o 
 -18   4   5      361.58      -27.60     94.15 o 
 -16   4   5    22580.11    23158.21    847.01 o 
 -14   4   5      610.46      577.03    131.96 o 
 -12   4   5    18936.23    18593.92    532.69 o 
 -10   4   5    72567.50    73729.73   1115.78 o 
  -8   4   5    12208.99    11380.87    321.18 o 
  -6   4   5    19624.37    18963.50    377.85 o 
  -4   4   5    39440.31    39909.23    509.80 o 
  -2   4   5      501.80      467.25     55.26 o 
   0   4   5    11175.37    10484.11    270.58 o 
   2   4   5    13350.80    13451.43    349.10 o 
   4   4   5      227.17      244.70     57.07 o 
   6   4   5     7471.24     7263.30    325.58 o 
   8   4   5      922.61      983.70    159.34 o 
  10   4   5      424.11      326.51    118.89 o 
  12   4   5       30.23      126.90    127.38 o 
 -15   5   5    26627.15    27371.76   1125.83 o 
 -13   5   5     2426.26     2147.87    192.06 o 
 -11   5   5     3282.26     2761.01    199.71 o 
  -9   5   5    10365.75     9752.67    346.88 o 
  -7   5   5   113453.64   112244.82   1416.27 o 
  -5   5   5   178341.89   180645.38   1562.12 o 
  -3   5   5    84295.20    87964.91    883.41 o 
  -1   5   5      246.15      269.18     43.79 o 
   1   5   5      965.94      800.83     84.81 o 
   3   5   5    12997.91    12791.49    426.25 o 
   5   5   5    57142.89    57038.57   1040.99 o 
   7   5   5    42850.72    44740.37    967.58 o 
   9   5   5     9197.29     8670.73    424.47 o 
  11   5   5       95.13       55.13    129.03 o 
  13   5   5       45.87      121.71    147.11 o 
 -16   6   5      254.64      324.11    114.77 o 
 -14   6   5    45685.45    46145.56    974.14 o 
 -12   6   5    21189.96    21561.54    598.22 o 
 -10   6   5     4626.53     4197.47    240.51 o 
  -8   6   5    61527.82    63811.54   1007.88 o 
  -6   6   5    36609.07    36917.54    689.38 o 
  -4   6   5    22514.09    22778.53    393.52 o 
  -2   6   5   129836.12   131365.56   1203.99 o 
   0   6   5    28260.41    27360.51    511.62 o 
   2   6   5    12943.00    11672.75    422.33 o 
   4   6   5    87816.23    91355.34   1405.57 o 
   6   6   5     9552.89     8565.78    384.57 o 
   8   6   5     9135.92     9318.97    422.87 o 
  10   6   5    20294.50    21072.67    679.10 o 
  12   6   5       11.57        3.43    119.50 o 
 -17   7   5       31.43      -14.19    112.88 o 
 -15   7   5      732.58      576.71    134.60 o 
 -13   7   5    28642.97    29286.62    743.27 o 
 -11   7   5    55789.48    55970.90   1019.78 o 
  -9   7   5    30913.45    30845.46    683.11 o 
  -7   7   5     2094.90     2110.92    170.60 o 
  -5   7   5     5795.20     5503.20    253.91 o 
  -3   7   5     3688.90     3631.70    182.24 o 
  -1   7   5    65340.58    66463.74    876.34 o 
   1   7   5    88217.88    87713.50   2235.61 o 
   3   7   5    29072.93    29159.81    730.78 o 
   5   7   5       44.18       48.72    104.59 o 
   7   7   5     1255.48     1292.39    201.23 o 
   9   7   5     1395.89     1414.39    218.87 o 
  11   7   5     9812.53    10823.58    510.34 o 
 -18   8   5       61.06      -26.45    122.55 o 
 -14   8   5      446.74      504.22    131.55 o 
 -12   8   5     6103.73     6146.86    329.00 o 
 -10   8   5    77724.77    79182.85   1263.47 o 
  -8   8   5    17354.52    18244.27    521.30 o 
  -6   8   5     5525.40     5619.98    273.61 o 
  -4   8   5    27198.58    27445.89    613.87 o 
  -2   8   5      477.73      460.51    123.33 o 
   0   8   5    11112.75    10686.18    439.24 o 
   2   8   5    12299.02    11498.63    460.25 o 
   4   8   5      601.04      501.17    127.88 o 
   6   8   5     4041.37     4466.06    305.87 o 
   8   8   5      794.32      878.35    173.09 o 
  10   8   5      248.82       43.68    107.53 o 
 -15   9   5      165.13       93.91    119.07 o 
 -13   9   5     2991.41     2679.18    237.25 o 
 -11   9   5      205.88      176.69     82.75 o 
  -9   9   5    19519.75    19942.01    716.07 o 
  -7   9   5    53066.72    54145.13   1272.68 o 
  -5   9   5    13377.89    14013.37    452.30 o 
  -3   9   5       16.53       68.33     63.96 o 
  -1   9   5        3.06       22.09     47.77 o 
   1   9   5     3340.53     3413.12    265.69 o 
   3   9   5    15687.81    15819.66    572.58 o 
   5   9   5     8769.26     8597.36    431.04 o 
   7   9   5     1044.88     1006.14    193.97 o 
   9   9   5      127.47      243.19    122.26 o 
  11   9   5     1157.61      452.78    369.10 o 
 -14  10   5    11496.66    11662.03    642.63 o 
 -12  10   5    12775.71    12817.62    500.96 o 
 -10  10   5     1454.15     1435.63    176.76 o 
  -8  10   5     4863.80     5227.79    302.15 o 
  -6  10   5     2391.73     2307.03    203.84 o 
  -4  10   5     3101.70     3346.13    465.36 o 
  -2  10   5    24444.17    24351.57    564.40 o 
   0  10   5     9359.82     9168.35    525.94 o 
   2  10   5     4023.95     4310.19    331.68 o 
   4  10   5    11672.64    12206.03    528.60 o 
   6  10   5     3704.73     3108.26    286.38 o 
   8  10   5     1620.59     1743.56    258.95 o 
  10  10   5     2289.51     2743.67    349.89 o 
 -13  11   5     1152.90      941.15    237.04 o 
 -11  11   5    10893.30    10364.92    453.31 o 
  -9  11   5    30093.10    30637.10    780.82 o 
  -7  11   5     5982.32     6114.99    437.35 o 
  -5  11   5     8228.51     8190.09    379.98 o 
  -3  11   5     7969.09     8182.14    557.89 o 
  -1  11   5     2277.57     1989.61    240.33 o 
   1  11   5    34519.86    35772.86    943.29 o 
   3  11   5    11110.21    10570.72    506.94 o 
   5  11   5       75.01      204.85    118.27 o 
   7  11   5     6286.58     6064.66    497.33 o 
   9  11   5      276.84       48.78    135.23 o 
 -12  12   5     1194.07     1106.05    253.03 o 
 -10  12   5     1475.44     1335.54    198.24 o 
  -8  12   5      488.76      769.34    154.65 o 
  -6  12   5     3394.49     3000.11    248.92 o 
  -4  12   5     1358.93     1090.57    183.88 o 
  -2  12   5        5.78        4.42    110.97 o 
   0  12   5      414.93      264.39    150.32 o 
   2  12   5     1436.05      958.79    196.21 o 
   4  12   5       67.61       42.71     93.80 o 
   6  12   5      202.99       87.31    110.93 o 
   8  12   5      242.02      200.97    109.07 o 
 -13  13   5     1615.79      681.01    793.30 o 
 -11  13   5     3236.63     2584.55    439.45 o 
  -9  13   5     6955.30     7412.88    405.21 o 
  -7  13   5     1820.39     1859.79    270.11 o 
  -5  13   5     6475.30     6895.83    378.29 o 
  -3  13   5     4710.23     4482.07    405.12 o 
  -1  13   5      956.27      807.72    217.54 o 
   1  13   5     9994.75     9902.69    871.16 o 
   3  13   5     2734.18     2457.90    284.89 o 
   5  13   5        2.88       57.00    101.88 o 
   7  13   5     8075.22     7556.96    584.71 o 
 -12  14   5        8.81      -61.17    127.60 o 
 -10  14   5     1733.13     1169.99    870.55 o 
  -8  14   5     7236.95     6961.21    408.71 o 
  -6  14   5     5693.02     5295.70    349.06 o 
  -4  14   5        3.67      -77.34     77.34 o 
  -2  14   5     6359.35     6137.88    485.15 o 
   0  14   5     1187.81     1553.93    304.01 o 
   2  14   5     1758.91     1615.08    317.13 o 
   4  14   5     4575.73     3995.34    595.18 o 
   6  14   5      844.40      220.94    139.04 o 
 -11  15   5     1440.43      614.38    871.16 o 
  -9  15   5     2473.81     1988.14    411.73 o 
  -7  15   5     6877.84     6170.21    457.51 o 
  -5  15   5        4.47      -61.06    103.56 o 
  -3  15   5     5051.70     5338.40    463.89 o 
  -1  15   5     4666.46     4965.35    455.80 o 
   1  15   5       53.88      163.27    371.78 o 
   3  15   5     1323.86     1593.43    322.92 o 
   5  15   5      314.17      486.62    197.70 o 
  -8  16   5      169.89      121.86    257.03 o 
  -6  16   5     5839.52     5943.20    453.30 o 
  -2  16   5      387.98      548.94    213.28 o 
   0  16   5     2239.58     2306.21    347.06 o 
   2  16   5     1999.87     1461.78    339.37 o 
  -3  17   5     1583.44      428.30    768.43 o 
  -1  17   5      982.02      943.67    302.89 o 
 -18   0   6      156.50      102.77    103.61 o 
 -16   0   6     4594.11     4313.53    317.84 o 
 -14   0   6    48184.21    48657.78    902.31 o 
 -12   0   6    91827.33    92597.14   1263.47 o 
 -10   0   6    56400.71    55372.96   1043.79 o 
  -8   0   6     3130.91     2738.33    131.86 o 
  -6   0   6    16287.31    15254.77    361.93 o 
  -4   0   6       49.42      114.47     41.85 o 
  -2   0   6   206807.59   206871.55   2177.66 o 
   0   0   6   127542.31   132024.95   1500.01 o 
   2   0   6     2258.11     1984.95    129.03 o 
   4   0   6    26059.86    24332.84    702.26 o 
   6   0   6    32182.83    30557.80    853.79 o 
   8   0   6     4276.11     4083.01    318.87 o 
  10   0   6    27529.95    27803.45   1440.25 o 
 -19   1   6      252.23       67.76     54.63 o 
 -17   1   6     5467.58     4788.04    366.81 o 
 -15   1   6    10271.47    10598.77    408.74 o 
 -13   1   6      856.62      825.25    116.90 o 
 -11   1   6    22248.47    21600.47    456.05 o 
  -9   1   6    14594.86    14429.77    267.10 o 
  -7   1   6    14961.02    15258.02    234.07 o 
  -5   1   6    53860.82    53579.59    551.22 o 
  -3   1   6    20819.68    20793.10    355.80 o 
  -1   1   6     2136.86     2114.16     97.68 o 
   1   1   6    26285.87    27020.52    411.96 o 
   3   1   6     5320.89     4961.46    168.58 o 
   5   1   6     7592.53     7709.61    277.71 o 
   7   1   6     7209.12     7506.27    297.72 o 
   9   1   6     3353.13     2956.26    247.49 o 
  11   1   6      157.91      111.91    123.84 o 
 -16   2   6     1926.86     1841.11    159.66 o 
 -14   2   6     1232.53      985.45    130.05 o 
 -12   2   6    20920.32    20558.94    415.59 o 
 -10   2   6   126108.30   125897.29   1398.19 o 
  -8   2   6   112096.25   111776.85   1050.77 o 
  -6   2   6    10285.67    10498.81    186.81 o 
  -4   2   6    19982.54    19498.66    253.62 o 
  -2   2   6      193.01      145.18     36.91 o 
   0   2   6    26386.76    25057.53    448.63 o 
   2   2   6    38161.95    39222.70    584.41 o 
   4   2   6     8649.30     8361.74    300.50 o 
   6   2   6     1700.78     1722.26    229.56 o 
   8   2   6      663.03      556.67    170.68 o 
  10   2   6      578.63      465.89    145.73 o 
 -17   3   6    10308.17    10642.58    587.51 o 
 -15   3   6      588.68      479.44    125.37 o 
 -13   3   6    44179.74    44678.50    904.29 o 
 -11   3   6    41059.14    41092.61    704.86 o 
  -9   3   6        8.71       23.94     40.31 o 
  -7   3   6    18173.52    18373.46    293.91 o 
  -5   3   6     4950.10     4664.17    140.63 o 
  -3   3   6    26088.16    25959.74    318.65 o 
  -1   3   6    34864.80    32735.93    542.31 o 
   1   3   6    14553.95    14531.91    339.07 o 
   3   3   6      135.10      126.96     47.75 o 
   5   3   6      239.32      266.85     87.59 o 
   7   3   6      505.92      543.43    172.93 o 
   9   3   6     4775.78     4970.67    404.88 o 
  11   3   6      905.55      250.54    256.97 o 
 -16   4   6     5128.39     4584.13    305.19 o 
 -14   4   6    12688.34    12596.92    473.68 o 
 -12   4   6    50616.66    49782.90    944.52 o 
 -10   4   6    25588.83    24571.93    513.80 o 
  -8   4   6     1256.11     1146.33     73.77 o 
  -6   4   6     1577.50     1575.09    103.75 o 
  -4   4   6     6846.04     6560.67    189.58 o 
  -2   4   6    50804.46    51421.40    590.63 o 
   0   4   6    40109.42    39839.59    866.11 o 
   2   4   6     2190.16     2036.47    129.06 o 
   4   4   6     3160.72     2886.15    206.61 o 
   6   4   6     3379.74     4220.35    511.92 o 
   8   4   6     1988.89     2225.56    277.04 o 
  10   4   6     3136.47     2938.99    346.83 o 
  12   4   6     1607.31     1562.69    319.08 o 
 -17   5   6       13.38        7.23     74.22 o 
 -15   5   6    17872.37    18171.39    602.53 o 
 -13   5   6    36920.05    36173.81    820.92 o 
 -11   5   6       19.30      120.05     66.67 o 
  -9   5   6     1909.67     1805.35    159.18 o 
  -7   5   6     3135.28     3218.70    167.36 o 
  -5   5   6    31409.47    31048.19    479.20 o 
  -3   5   6   109389.45   111272.28   1072.53 o 
  -1   5   6    17006.75    16292.76    381.77 o 
   1   5   6      684.44      724.99     91.52 o 
   3   5   6     6380.22     6441.57    314.71 o 
   5   5   6     1867.13     1828.25    182.45 o 
   7   5   6    22409.27    23480.04    661.54 o 
   9   5   6    15268.72    15569.20   1696.06 o 
  11   5   6      395.57      211.51    137.84 o 
 -16   6   6     6060.21     6342.76    370.36 o 
 -14   6   6     5452.17     5628.80    326.40 o 
 -12   6   6    16632.77    17047.81    537.19 o 
 -10   6   6     4509.52     4485.67    254.99 o 
  -8   6   6     2773.08     2623.89    189.65 o 
  -6   6   6    14212.81    14315.90    358.22 o 
  -4   6   6    10123.73    10043.84    257.87 o 
  -2   6   6     7592.78     7180.40    227.40 o 
   0   6   6     2722.51     2909.58    160.61 o 
   2   6   6       50.19      -16.12     56.34 o 
   4   6   6     1331.83     1260.47    177.86 o 
   6   6   6     1472.58     1509.13    190.98 o 
   8   6   6      486.41      479.86    136.67 o 
  10   6   6        4.24      121.94    142.30 o 
 -17   7   6      141.17       58.44     89.03 o 
 -15   7   6     8853.58     8923.79    432.20 o 
 -13   7   6    24284.88    24828.25    690.90 o 
 -11   7   6     6187.45     6251.09    319.75 o 
  -9   7   6      585.56      761.77    182.14 o 
  -7   7   6     4999.75     5333.05    473.53 o 
  -5   7   6    35273.82    35592.87    638.95 o 
  -3   7   6    75423.10    76813.87    866.14 o 
  -1   7   6    22579.49    21897.24    471.44 o 
   1   7   6     1060.92      930.61    157.93 o 
   3   7   6     4232.37     4170.96    282.50 o 
   5   7   6     3346.38     3099.56    335.95 o 
   7   7   6    24782.90    26155.69    758.95 o 
   9   7   6    13429.45    13178.75    553.62 o 
  11   7   6      221.43      274.83    158.57 o 
 -14   8   6     1061.92      927.01    173.61 o 
 -12   8   6     1226.57     1160.42    182.56 o 
 -10   8   6     7796.72     7424.16    348.73 o 
  -8   8   6    15504.18    15048.26    481.93 o 
  -6   8   6    20391.45    21100.65    859.13 o 
  -4   8   6     6659.59     6637.31    267.33 o 
  -2   8   6     3639.71     4211.33    288.46 o 
   0   8   6     2194.51     1815.03    209.55 o 
   2   8   6     3017.96     2710.34    242.60 o 
   4   8   6     8894.07     8821.23    427.30 o 
   6   8   6     6381.20     6212.96    369.80 o 
   8   8   6       18.14      -21.65     96.42 o 
  10   8   6     1374.65      360.71    481.24 o 
 -15   9   6     3091.27     3273.59    327.67 o 
 -13   9   6    36610.30    37984.10    912.19 o 
 -11   9   6    27714.25    29136.16    750.66 o 
  -9   9   6     7169.85     7076.85    345.03 o 
  -7   9   6     2130.78     2056.99    191.48 o 
  -5   9   6       62.23       41.29     71.13 o 
  -3   9   6    32070.85    33861.89    869.23 o 
  -1   9   6    45570.45    46998.83   1221.45 o 
   1   9   6    21492.70    19853.57    892.60 o 
   3   9   6      605.90      429.76    132.77 o 
   5   9   6      525.57      457.65    141.73 o 
   7   9   6     3550.99     3678.43    308.68 o 
 -14  10   6    23352.40    23950.93    890.84 o 
 -12  10   6       16.48       80.63     82.81 o 
 -10  10   6    16060.68    15327.00    541.86 o 
  -8  10   6     7136.39     7107.75    355.67 o 
  -6  10   6    12181.57    12305.91    455.45 o 
  -4  10   6    35940.92    38135.27    828.51 o 
  -2  10   6     9001.15     8882.22    507.58 o 
   0  10   6     1624.46     1437.61    267.07 o 
   2  10   6     4667.90     4451.46    324.04 o 
   4  10   6        1.29      119.90     96.03 o 
   6  10   6     4588.13     4522.20    352.12 o 
   8  10   6     1591.30      288.86    436.57 o 
 -13  11   6     1202.25      901.80    291.03 o 
 -11  11   6      311.79      382.73    122.98 o 
  -9  11   6      159.15      213.87     98.30 o 
  -7  11   6    18692.96    18383.24    590.92 o 
  -5  11   6    53994.11    54822.20   1071.59 o 
  -3  11   6    32583.09    33409.98   1096.47 o 
  -1  11   6     1758.76     1548.86    244.60 o 
   1  11   6      517.03      434.95    138.08 o 
   3  11   6       31.77        9.92     77.51 o 
   5  11   6    15179.77    15806.60   1190.16 o 
 -14  12   6     1604.33     1890.31    453.72 o 
 -12  12   6     7987.31     7859.52    679.97 o 
 -10  12   6      571.38      674.13    159.41 o 
  -8  12   6    18805.09    18796.33    628.52 o 
  -6  12   6    22520.29    24428.06    710.51 o 
  -4  12   6     1874.17     1913.66    300.87 o 
  -2  12   6    18304.81    18594.54    836.92 o 
   0  12   6    14638.34    14558.37    625.20 o 
   2  12   6     1232.33     1081.86    220.80 o 
   4  12   6    14061.71    14772.17   1062.35 o 
 -13  13   6     5468.36     5849.88    662.85 o 
  -9  13   6    17335.21    20070.63    797.87 o 
  -7  13   6     3072.06     2990.11    262.44 o 
  -5  13   6      384.85      258.81    147.73 o 
  -3  13   6       94.50      179.24    122.25 o 
  -1  13   6    10428.38    10922.52    656.37 o 
   1  13   6    27930.33    29940.48   1120.55 o 
   3  13   6    12453.89    12930.64    745.09 o 
   5  13   6     2641.08     2282.96    361.00 o 
 -12  14   6       15.79       33.09    152.70 o 
 -10  14   6    12437.06    12822.45    943.73 o 
  -8  14   6     6794.12     7513.01    929.46 o 
  -6  14   6      576.90      308.39    180.08 o 
  -4  14   6    14228.30    14781.85    776.51 o 
  -2  14   6     1602.64     1632.94    523.02 o 
   0  14   6      417.77      399.94    174.05 o 
   2  14   6     2929.56     3163.86    388.01 o 
   4  14   6      198.64       -9.55    116.89 o 
  -9  15   6     3680.70     4095.73    551.97 o 
  -5  15   6    15799.56    16302.37   1079.27 o 
  -3  15   6     1179.90     1398.53    313.13 o 
  -1  15   6      103.70       24.39    135.82 o 
   1  15   6     1212.35     1211.60    292.54 o 
   3  15   6     4781.62     5304.27    496.51 o 
  -8  16   6     1075.30       44.84    271.91 o 
  -6  16   6     2896.34     3233.13    533.22 o 
  -4  16   6      114.04      216.28    224.62 o 
  -2  16   6     2894.45     2772.96    463.71 o 
   0  16   6     3597.60     3343.79    410.23 o 
 -19   1   7      616.76      486.84    110.37 o 
 -17   1   7     2225.47     1904.51    161.06 o 
 -15   1   7     9689.64     8873.27    266.31 o 
 -13   1   7    25536.78    25634.98    434.57 o 
 -11   1   7    23210.04    22201.20    373.02 o 
  -9   1   7      149.66      182.17     49.71 o 
  -7   1   7     1181.13     1166.56     71.00 o 
  -5   1   7     6635.32     6139.66    169.33 o 
  -3   1   7    80450.45    81081.10    778.18 o 
  -1   1   7    85073.55    84511.21    870.44 o 
   1   1   7     5340.04     5060.26    175.57 o 
   3   1   7     1477.22     1525.71    128.23 o 
   5   1   7     1042.19      978.86    132.52 o 
   7   1   7     9557.47     9663.97   1062.99 o 
 -18   2   7      389.78      432.26    100.60 o 
 -16   2   7      144.97      133.65     71.01 o 
 -14   2   7      593.07      531.85    124.63 o 
 -12   2   7    12756.56    11541.22    485.32 o 
 -10   2   7     7867.87     7244.81    227.51 o 
  -8   2   7      371.04      319.74     47.37 o 
  -6   2   7    11556.49    11404.93    207.51 o 
  -4   2   7        6.74       20.19     26.82 o 
  -2   2   7     6001.92     5448.99    173.55 o 
   0   2   7    18448.90    18109.03    360.60 o 
   2   2   7     3542.42     3211.98    148.29 o 
   4   2   7     2874.85     2915.13    177.84 o 
   6   2   7     1894.46     1821.66    199.53 o 
   8   2   7       74.59       80.67     84.60 o 
 -19   3   7      359.05       86.42    171.22 o 
 -17   3   7    14641.87    13819.75    553.73 o 
 -15   3   7       57.24       37.67     62.61 o 
 -13   3   7    26091.61    26394.77    597.61 o 
 -11   3   7    73191.86    72770.90   1019.46 o 
  -9   3   7    20333.28    19951.34    449.93 o 
  -7   3   7     2106.88     1984.86     90.63 o 
  -5   3   7     4624.11     4390.65    125.09 o 
  -3   3   7    13284.81    13379.50    279.74 o 
  -1   3   7    61953.55    61816.84   1760.53 o 
   1   3   7    41986.95    42226.93    659.46 o 
   3   3   7     4453.57     4213.14    213.88 o 
   5   3   7      348.88      226.58    130.64 o 
   7   3   7     1058.90      750.67    246.02 o 
 -16   4   7     1771.53     1862.26    211.79 o 
 -14   4   7    25327.89    24721.06    689.37 o 
 -12   4   7     1224.42     1066.43    139.91 o 
 -10   4   7    53487.45    53151.30    825.66 o 
  -8   4   7    82388.49    85110.04   1061.83 o 
  -6   4   7     6384.75     5833.36    174.51 o 
  -4   4   7    14534.86    14569.68    244.94 o 
  -2   4   7    12595.59    12048.55    341.61 o 
   0   4   7    10248.32     9919.02    302.76 o 
   2   4   7    18081.76    18462.19    530.01 o 
   4   4   7     7705.12     7721.38    345.11 o 
   6   4   7      339.71      469.44    170.89 o 
   8   4   7     1939.98     2339.75    301.03 o 
  10   4   7       33.76       10.97    119.16 o 
 -17   5   7     7019.85     6681.10    677.12 o 
 -15   5   7    12129.42    11798.02    485.94 o 
 -13   5   7     4126.87     3906.99    263.92 o 
 -11   5   7      886.63      827.51    142.43 o 
  -9   5   7    10135.06     9649.30    316.79 o 
  -7   5   7    10100.07     9557.27    274.80 o 
  -5   5   7    59648.42    61172.74    751.51 o 
  -3   5   7    53104.11    53677.52    817.37 o 
  -1   5   7    10420.34    10182.56    317.25 o 
   1   5   7     2682.14     2623.20    211.34 o 
   3   5   7      231.92       92.22     70.97 o 
   5   5   7     6679.53     6476.66    458.24 o 
   7   5   7    14410.11    14701.95    722.40 o 
 -18   6   7      704.79      111.66    172.95 o 
 -16   6   7       14.49       27.19    113.51 o 
 -14   6   7     7363.79     6981.96    368.54 o 
 -12   6   7    57466.11    58344.14   1093.32 o 
 -10   6   7    22729.68    22633.05    602.90 o 
  -8   6   7     2521.71     2383.70    161.54 o 
  -6   6   7    14192.85    13998.04    334.51 o 
  -4   6   7     2545.47     2783.66    179.60 o 
  -2   6   7    33455.86    33503.30    806.88 o 
   0   6   7    74045.06    72527.84   2266.88 o 
   2   6   7     9901.40     9329.49    412.09 o 
   4   6   7     2209.40     2235.25    225.50 o 
   6   6   7    15290.20    15253.25    734.43 o 
   8   6   7      142.98       -9.59    138.80 o 
  10   6   7     6223.12     6392.47    727.26 o 
 -17   7   7     1113.87      252.47    269.94 o 
 -15   7   7     1014.69      778.17    164.21 o 
 -13   7   7      615.45      699.77    143.39 o 
 -11   7   7    21734.56    22317.03    630.44 o 
  -9   7   7    25813.96    26728.98    664.12 o 
  -7   7   7     2892.52     3152.41    216.00 o 
  -5   7   7      537.16      460.46     75.30 o 
  -3   7   7     3995.98     3925.05    211.32 o 
  -1   7   7     2965.68     3023.21    249.98 o 
   1   7   7    24464.82    24463.24    704.82 o 
   3   7   7    19792.12    19803.46   1022.86 o 
   5   7   7     3329.94     2846.33    253.75 o 
   7   7   7      216.37      175.41    169.03 o 
   9   7   7      202.45        3.67    117.17 o 
 -16   8   7        2.40       30.98     86.08 o 
 -14   8   7     6560.98     6841.08    380.36 o 
 -12   8   7     1224.11     1140.84    179.82 o 
 -10   8   7    33456.95    34036.25    798.92 o 
  -8   8   7    96015.21   100311.16   1492.47 o 
  -6   8   7    17341.55    17531.47    514.94 o 
  -4   8   7     3549.85     3782.24    286.06 o 
  -2   8   7     5164.92     5668.19    346.14 o 
   0   8   7     6402.40     5925.82    405.89 o 
   2   8   7    19695.12    20235.83    665.60 o 
   4   8   7    10296.90    10063.69    475.68 o 
   6   8   7      139.20       23.92    110.91 o 
   8   8   7      584.91      113.91    487.35 o 
 -15   9   7     5091.98     5211.75    423.74 o 
 -13   9   7     3997.05     3747.71    283.94 o 
 -11   9   7    10945.11    11220.48    464.46 o 
  -9   9   7      260.88      326.13    100.42 o 
  -7   9   7    13948.19    14901.75    531.49 o 
  -5   9   7    30699.93    31686.12    864.99 o 
  -3   9   7     1407.48     1294.44    210.84 o 
  -1   9   7     2630.78     2568.96    248.23 o 
   1   9   7      314.46      331.49    117.11 o 
   3   9   7     2341.75     2175.15    235.28 o 
   5   9   7     6017.52     6125.08    389.35 o 
   7   9   7     1906.19      862.05   1073.57 o 
 -16  10   7     1944.96      591.88    843.85 o 
 -14  10   7     7269.78     8149.02    525.87 o 
 -12  10   7    23055.53    23165.87    713.31 o 
 -10  10   7    17662.57    18845.43    617.08 o 
  -8  10   7     4917.05     4730.50    297.40 o 
  -6  10   7      157.60      368.62    157.78 o 
  -4  10   7     1376.44     1898.10    254.73 o 
  -2  10   7    10762.50    11735.26    530.41 o 
   0  10   7    23412.16    22223.15    746.63 o 
   2  10   7     7703.78     7188.75    428.08 o 
   4  10   7      103.11       34.06     98.90 o 
   6  10   7     1113.80      320.47    356.97 o 
 -15  11   7      525.07      293.83    410.51 o 
 -13  11   7     6017.73     6208.62    455.73 o 
 -11  11   7     1275.08     1474.27    202.86 o 
  -9  11   7     8779.20     8784.68    425.00 o 
  -7  11   7    18079.72    20172.01    857.64 o 
  -5  11   7      951.60     1155.36    262.54 o 
  -3  11   7     8296.15     8632.91    476.84 o 
  -1  11   7     5596.91     5297.59    372.37 o 
   1  11   7     1244.54     1148.23    212.97 o 
   3  11   7    13511.33    13339.77   1043.60 o 
   5  11   7     2532.73     2502.20    501.01 o 
 -14  12   7     4319.23     4699.47    575.20 o 
 -12  12   7     5334.40     5606.00    435.39 o 
 -10  12   7     4288.91     4768.34    330.74 o 
  -8  12   7     6454.04     5893.77    501.62 o 
  -6  12   7     3905.40     4102.99    406.03 o 
  -4  12   7     9511.75     9442.56    608.93 o 
  -2  12   7     4964.85     4465.00    354.34 o 
   0  12   7     1284.75     1412.79    259.24 o 
   2  12   7     1833.99     2160.03    409.90 o 
   4  12   7      171.87       -8.01    101.50 o 
 -13  13   7     1715.33     2325.68    421.52 o 
 -11  13   7     1286.23     2055.33    245.11 o 
  -9  13   7     1641.88     1380.50    300.81 o 
  -7  13   7     4479.51     4582.38    450.67 o 
  -5  13   7      243.27      316.24    166.30 o 
  -3  13   7     3742.96     3987.42    407.51 o 
  -1  13   7     3114.10     3527.51    333.03 o 
   1  13   7      526.08      172.00    135.78 o 
   3  13   7     3762.18     3467.22    400.97 o 
 -10  14   7     2275.77     2222.26    350.15 o 
  -8  14   7     5533.08     5058.54    484.50 o 
  -6  14   7    10203.42    11653.62    711.76 o 
  -4  14   7     5961.84     5698.16    500.53 o 
  -2  14   7      999.00     1154.17    282.20 o 
   0  14   7      249.94      156.06    147.75 o 
   2  14   7      264.79      220.25    123.99 o 
  -9  15   7      207.19      256.38    184.61 o 
  -7  15   7     4792.21     4681.60    496.73 o 
  -5  15   7     4399.30     3692.20    424.68 o 
  -3  15   7      474.14      241.69    174.81 o 
  -1  15   7     5754.44     5799.99    583.97 o 
 -18   0   8     7442.30     7124.06    675.69 o 
 -16   0   8     5117.08     5032.18    298.25 o 
 -14   0   8    16932.17    16535.44    509.33 o 
 -12   0   8    69962.28    69973.72   1083.61 o 
 -10   0   8    80004.49    80945.24   1515.82 o 
  -8   0   8    45008.72    44948.48    792.09 o 
  -6   0   8      439.58     1936.54    976.75 o 
  -4   0   8      175.19      203.41     69.16 o 
  -2   0   8    13156.93    12977.06    501.62 o 
   0   0   8   104991.05   106361.64   4831.96 o 
   2   0   8    53566.18    52631.83   1186.86 o 
   4   0   8     2784.40     2849.76    269.96 o 
   6   0   8     2684.67     2563.76    421.93 o 
   8   0   8     1165.02       19.16    163.06 o 
 -19   1   8       97.17       46.13     91.24 o 
 -17   1   8     1514.81     1634.16    152.74 o 
 -15   1   8     4819.13     4965.72    203.15 o 
 -13   1   8     2999.09     2807.28    161.71 o 
 -11   1   8     5760.77     5606.19    212.50 o 
  -9   1   8    17080.49    16709.56    372.98 o 
  -7   1   8     2217.00     2284.02    116.53 o 
  -5   1   8    11583.38    11623.51    256.38 o 
  -3   1   8    19176.29    18372.09    377.92 o 
  -1   1   8     1579.39     1508.00    128.21 o 
   1   1   8     2792.42     2995.85    181.22 o 
   3   1   8     5994.29     6176.97    342.16 o 
   5   1   8      486.64      356.94    109.45 o 
   7   1   8     2607.87      684.86    284.14 o 
   9   1   8     1023.09       36.97    124.64 o 
 -18   2   8    53466.80    55931.10   1022.94 o 
 -16   2   8    11199.99    11487.48    397.80 o 
 -14   2   8     2956.83     2860.49    171.86 o 
 -12   2   8      622.13      631.78     98.81 o 
 -10   2   8    55822.05    56379.66    722.19 o 
  -8   2   8   152031.39   154598.63   1264.73 o 
  -6   2   8    85210.51    87576.64    861.47 o 
  -4   2   8     4885.17     4790.70    164.57 o 
  -2   2   8     3501.97     3098.56    157.77 o 
   0   2   8     6630.12     6872.62    266.02 o 
   2   2   8    36445.51    37248.88    684.25 o 
   4   2   8    25924.18    26562.90    723.93 o 
   6   2   8     3329.74     2941.01    258.52 o 
   8   2   8      108.08      -33.47     72.92 o 
 -17   3   8    14779.58    15082.03    589.64 o 
 -15   3   8    16076.84    16166.43    461.23 o 
 -13   3   8     1406.53     1320.17    122.57 o 
 -11   3   8    43030.44    42554.75    631.89 o 
  -9   3   8    14709.40    14621.35    326.12 o 
  -7   3   8     4918.20     4804.77    147.40 o 
  -5   3   8    23934.46    24483.18    390.86 o 
  -3   3   8     1450.71     1562.25    117.02 o 
  -1   3   8    13793.25    12880.20    327.67 o 
   1   3   8    13288.95    12807.73    374.72 o 
   3   3   8     1066.01     1040.00    157.98 o 
   5   3   8     1745.32     1978.36    211.66 o 
   7   3   8      122.10       87.27    105.97 o 
   9   3   8      275.80       35.20    108.83 o 
 -18   4   8     7704.06     7764.89    548.25 o 
 -16   4   8     6702.65     6389.75    371.17 o 
 -14   4   8    12932.55    13231.31    504.95 o 
 -12   4   8    22102.41    21738.68    539.97 o 
 -10   4   8    54528.54    55751.42    871.13 o 
  -8   4   8    27097.59    26649.64    416.40 o 
  -6   4   8     4737.41     4501.59    139.86 o 
  -4   4   8     2389.51     2090.24    135.22 o 
  -2   4   8    15096.02    14788.11    403.01 o 
   0   4   8    35295.06    35300.21    665.72 o 
   2   4   8    23275.46    22523.37    805.28 o 
   4   4   8     2472.97     2037.47    266.60 o 
   6   4   8       15.64      -92.96     92.96 o 
   8   4   8       10.34      -52.81     74.13 o 
 -17   5   8     6277.68     5571.02    455.10 o 
 -15   5   8      357.27      266.15    100.71 o 
 -13   5   8     8402.39     8063.00    385.55 o 
 -11   5   8    18804.10    19541.96    501.60 o 
  -9   5   8     4373.96     4329.18    223.55 o 
  -7   5   8     4614.74     4749.40    297.08 o 
  -5   5   8     4641.95     4451.91    229.33 o 
  -3   5   8    10484.65    10157.27    341.86 o 
  -1   5   8    33507.00    33889.91    644.73 o 
   1   5   8     2803.58     2944.35    234.24 o 
   3   5   8     2203.21     2400.73    283.56 o 
   5   5   8     2996.22     3362.58    362.79 o 
   7   5   8      354.69       99.14    172.64 o 
 -18   6   8     5004.03     5337.53    505.70 o 
 -16   6   8     7324.70     7641.61    418.39 o 
 -14   6   8    11103.45    11503.18    483.99 o 
 -12   6   8    10296.57     9825.16    419.54 o 
 -10   6   8    19406.72    19405.64    672.54 o 
  -8   6   8     8698.32     8501.66    306.01 o 
  -6   6   8     7249.58     7289.10    306.80 o 
  -4   6   8    16834.23    17426.94    473.14 o 
  -2   6   8    13097.04    13213.63    398.82 o 
   0   6   8     7089.47     6967.85    569.17 o 
   2   6   8     4043.08     3936.32    280.96 o 
   4   6   8     1185.82     1029.07    242.26 o 
   6   6   8     2118.98      859.55    944.54 o 
   8   6   8     1662.41      935.01    930.89 o 
 -17   7   8     4937.97     4463.81    333.51 o 
 -15   7   8      889.85     1065.86    186.46 o 
 -13   7   8     2124.73     2159.47    211.80 o 
 -11   7   8    11083.29    11055.36    444.80 o 
  -9   7   8       38.76      103.31     85.06 o 
  -7   7   8      406.57      393.88     95.52 o 
  -5   7   8     8508.39     8657.71    368.40 o 
  -3   7   8     9853.53    10019.92    356.35 o 
  -1   7   8    22095.03    21502.54    678.07 o 
   1   7   8     3836.48     3775.92    288.22 o 
   3   7   8      232.20      258.42    127.71 o 
   5   7   8     2172.01     2372.97    440.27 o 
   7   7   8      461.44      168.29    347.53 o 
 -16   8   8     4789.33     5073.71    356.37 o 
 -14   8   8     5923.24     6252.61    370.86 o 
 -12   8   8     3379.00     3499.61    267.41 o 
 -10   8   8      122.61       77.45     71.24 o 
  -8   8   8    12579.56    13364.03    826.32 o 
  -6   8   8    15226.79    15372.09    593.97 o 
  -4   8   8    11288.40    11745.80    400.63 o 
  -2   8   8     5909.28     6127.76    372.22 o 
   0   8   8       21.80       80.30     93.42 o 
   2   8   8       21.20       45.40     88.37 o 
   4   8   8     3397.99     2758.21    470.03 o 
 -15   9   8     6440.43     6106.15    385.92 o 
 -13   9   8     1815.23     1848.10    224.91 o 
 -11   9   8    23905.44    25604.88    731.85 o 
  -9   9   8     5909.11     5484.18    432.67 o 
  -7   9   8      182.71      190.02    135.75 o 
  -5   9   8    11060.71    11465.81    529.06 o 
  -3   9   8      217.40      146.01    100.83 o 
  -1   9   8    13813.18    13511.29    636.79 o 
   1   9   8    13537.67    14008.76    586.26 o 
   3   9   8     1943.03     1673.94    237.93 o 
   5   9   8      695.98      -21.96     95.48 o 
 -14  10   8    33879.59    35991.59    966.42 o 
 -12  10   8    21055.69    22396.38    716.23 o 
 -10  10   8      739.27      703.05    212.13 o 
  -8  10   8    13642.56    13422.74    697.48 o 
  -6  10   8      542.41      462.27    178.12 o 
  -4  10   8    18704.89    20214.59    731.61 o 
  -2  10   8    27127.58    28808.77    879.93 o 
   0  10   8     2547.19     1943.01    263.96 o 
   2  10   8     1888.77     1642.86    236.39 o 
   4  10   8      925.01      305.24    400.85 o 
 -13  11   8      540.59      448.61    147.31 o 
 -11  11   8     1346.70     1688.29    366.28 o 
  -9  11   8     3466.05     3623.94    524.45 o 
  -7  11   8      257.51      533.53    520.58 o 
  -5  11   8     7122.05     7185.34    611.49 o 
  -3  11   8    16302.74    17070.12    859.65 o 
  -1  11   8     3532.17     3402.76    314.89 o 
   1  11   8      273.86      169.43    108.75 o 
   3  11   8      464.52       27.17    112.87 o 
 -12  12   8     1641.50     1445.79    306.45 o 
 -10  12   8     2670.59     2371.47    330.98 o 
  -8  12   8       66.95       92.16    143.21 o 
  -6  12   8    12778.16    12132.26   1311.23 o 
  -4  12   8     9516.31    10777.74    678.35 o 
  -2  12   8      383.70      337.48    143.71 o 
   0  12   8     6356.02     6898.58    548.89 o 
   2  12   8     2911.32     1200.16   1031.58 o 
 -11  13   8     2847.00     3389.98    400.74 o 
  -9  13   8     4974.71     5758.44    512.65 o 
  -7  13   8     2340.26     2916.30    376.97 o 
  -5  13   8      116.08      121.32    143.17 o 
  -3  13   8     1236.84     1249.74    296.65 o 
  -1  13   8      112.35       38.43    105.68 o 
   1  13   8     2808.89     3309.25    340.32 o 
  -8  14   8    12826.49    13722.39    811.54 o 
  -6  14   8     2882.78     2806.81    383.25 o 
  -4  14   8     2347.78     2842.35    377.39 o 
  -2  14   8     9104.72     9235.88    659.05 o 
 -17   1   9     8725.25     8639.72    329.11 o 
 -15   1   9    13801.27    13046.44    473.92 o 
 -13   1   9       47.95       85.59     54.23 o 
 -11   1   9     2813.76     2576.12    183.52 o 
  -9   1   9      554.49      644.58    109.24 o 
  -7   1   9     6297.31     6144.43    201.91 o 
  -5   1   9    12644.96    12903.64    329.58 o 
  -3   1   9       56.15       74.92     54.01 o 
  -1   1   9    10868.55    10487.52    348.97 o 
   1   1   9    13378.36    13033.62    403.08 o 
   3   1   9      286.67      222.37     94.81 o 
   5   1   9     3404.35     3365.86    349.87 o 
   7   1   9       86.09      120.87    136.57 o 
 -18   2   9      743.96      620.15    123.73 o 
 -16   2   9      751.98      447.81    118.49 o 
 -14   2   9       13.04       13.44     53.10 o 
 -12   2   9      502.29      531.25     88.20 o 
 -10   2   9     8324.79     7859.76    317.94 o 
  -8   2   9     3095.91     2718.25    158.17 o 
  -6   2   9      462.86      401.14     82.17 o 
  -4   2   9     2810.01     2772.26    161.52 o 
  -2   2   9      470.99      452.60     94.05 o 
   0   2   9     2448.84     2357.07    172.97 o 
   2   2   9     5740.48     5362.28    319.83 o 
   4   2   9      916.06      916.80    175.12 o 
   6   2   9      356.92      295.81    146.09 o 
 -17   3   9    12611.09    13109.18    450.98 o 
 -15   3   9    38650.60    38880.57    756.73 o 
 -13   3   9     2384.72     2281.94    155.24 o 
 -11   3   9     9180.05     9301.09    283.93 o 
  -9   3   9    20520.10    20197.66    373.17 o 
  -7   3   9      692.56      788.00    124.24 o 
  -5   3   9    19528.67    20201.71    431.84 o 
  -3   3   9    10869.57    10288.11    309.22 o 
  -1   3   9     1933.31     1819.65    150.80 o 
   1   3   9    14339.64    14461.53    531.22 o 
   3   3   9     2976.48     2939.62    249.89 o 
   5   3   9      480.55      512.83    140.33 o 
   7   3   9      442.09      295.12    187.93 o 
 -18   4   9    28464.71    28582.77    704.00 o 
 -16   4   9     7647.69     7599.07    445.44 o 
 -14   4   9     6183.12     6312.76    260.14 o 
 -12   4   9    19243.90    19391.33    433.26 o 
 -10   4   9     5974.73     5533.56    214.58 o 
  -8   4   9    58251.71    58382.41    874.93 o 
  -6   4   9    41596.58    43344.36    673.56 o 
  -4   4   9      390.16      343.67     83.21 o 
  -2   4   9     8592.42     8824.28    291.01 o 
   0   4   9     1770.34     1913.81    194.89 o 
   2   4   9    11335.19    11338.26    486.00 o 
   4   4   9     9271.79     9421.22    471.36 o 
   6   4   9     1678.83     1607.43    265.71 o 
 -17   5   9      128.96      166.30    117.33 o 
 -15   5   9     1078.47     1339.74    190.33 o 
 -13   5   9      397.66      321.34    111.40 o 
 -11   5   9     3246.02     3098.19    207.62 o 
  -9   5   9     7879.39     7430.39    242.15 o 
  -7   5   9    14086.78    14255.08    441.39 o 
  -5   5   9     2089.82     2145.37    164.64 o 
  -3   5   9    10272.33    10269.28    363.38 o 
  -1   5   9     3709.89     3454.62    322.12 o 
   1   5   9       47.03       91.84    112.59 o 
   3   5   9     3173.13     3418.49    442.51 o 
   5   5   9      422.98      465.01    322.05 o 
 -16   6   9     1708.36     1702.69    228.00 o 
 -14   6   9      500.34      684.46    150.93 o 
 -12   6   9     9629.17     9693.73    435.83 o 
 -10   6   9    31329.95    31528.99    662.67 o 
  -8   6   9    13927.33    14313.29    458.98 o 
  -6   6   9      796.29      635.47    122.46 o 
  -4   6   9      910.12      754.49    134.54 o 
  -2   6   9        9.42       79.86     86.10 o 
   0   6   9    15973.89    16039.06    731.68 o 
   2   6   9    25640.32    25930.17    968.99 o 
   4   6   9     2892.52     2871.61    339.89 o 
   6   6   9      201.74      145.11    135.98 o 
 -15   7   9     7344.63     7663.09    424.81 o 
 -13   7   9     2907.45     2551.63    234.53 o 
 -11   7   9        6.43       -1.26     61.97 o 
  -9   7   9     4469.90     4659.81    305.46 o 
  -7   7   9     2134.23     1932.21    183.88 o 
  -5   7   9     1674.81     1432.86    169.92 o 
  -3   7   9     3154.39     3052.47    274.22 o 
  -1   7   9     2613.57     2423.44    243.37 o 
   1   7   9      211.12      295.23    159.31 o 
   3   7   9     3179.36     3418.68    365.78 o 
   5   7   9     1630.46      676.71    831.82 o 
 -16   8   9    14654.68    15641.15    709.65 o 
 -14   8   9     1232.66     1114.21    190.09 o 
 -12   8   9     4985.27     5122.93    329.64 o 
 -10   8   9     4581.44     3917.04    369.33 o 
  -8   8   9    43072.64    45485.16   1308.95 o 
  -6   8   9    53699.26    56478.90   1005.71 o 
  -4   8   9     5513.38     5263.30    360.59 o 
  -2   8   9     3160.75     3129.82    283.10 o 
   0   8   9      215.68      378.91    136.79 o 
   2   8   9     9085.08     9404.25    884.21 o 
 -15   9   9     7678.30     7448.44    437.66 o 
 -13   9   9      227.47      196.42    106.35 o 
 -11   9   9    12415.18    12030.00    673.96 o 
  -9   9   9    16972.94    18036.23    974.71 o 
  -7   9   9      171.87      350.24    160.65 o 
  -5   9   9     5154.92     5375.10    428.80 o 
  -3   9   9     7476.81     7926.34    454.40 o 
  -1   9   9      668.16      664.48    176.50 o 
   1   9   9     5034.28     5047.37    458.77 o 
   3   9   9      481.26      188.34    223.19 o 
 -14  10   9     3181.40     3206.39    431.95 o 
 -12  10   9     8146.19     8772.89    592.50 o 
 -10  10   9    18294.95    19016.69    874.57 o 
  -8  10   9    10538.02    10512.55    647.69 o 
  -6  10   9     3833.94     4196.71    638.39 o 
  -4  10   9      101.19       94.76    106.14 o 
  -2  10   9     2610.98     2965.35    377.66 o 
   0  10   9     7132.02     6610.33    537.60 o 
 -13  11   9     1951.79     2078.43    371.20 o 
 -11  11   9     8504.15     8133.19    672.43 o 
  -9  11   9     1495.67     1531.46    589.88 o 
  -7  11   9     3891.98     3772.97    418.59 o 
  -5  11   9     6274.34     6042.88    514.36 o 
  -3  11   9       31.33      151.15    120.27 o 
  -1  11   9     6139.58     6402.31    552.80 o 
   1  11   9     3537.25     3224.67    406.99 o 
 -10  12   9     4644.18     5547.00    509.83 o 
  -8  12   9     3632.00     3708.38    533.62 o 
  -6  12   9     5656.73     5693.58    511.80 o 
  -4  12   9     3420.04     3458.99    405.27 o 
  -2  12   9     6469.98     6070.14    440.90 o 
   0  12   9     3249.80     2630.68    488.03 o 
  -7  13   9      352.39      150.01    167.78 o 
  -5  13   9     2284.49     2617.21    398.64 o 
  -3  13   9        1.08      -19.81    160.51 o 
 -16   0  10     4755.55     4696.96    406.26 o 
 -14   0  10     5757.44     5201.71    554.41 o 
 -12   0  10     9634.27     9580.39    513.95 o 
 -10   0  10    33455.00    33089.21    948.92 o 
  -8   0  10    30475.55    32147.33    900.29 o 
  -6   0  10    16327.23    16774.38    633.31 o 
  -4   0  10     1099.52      925.83    188.45 o 
  -2   0  10      581.66      509.58    138.32 o 
   0   0  10     6568.40     6033.41    411.33 o 
   2   0  10    28079.75    27164.50    909.41 o 
   4   0  10    14645.45    14819.97   1071.73 o 
 -17   1  10       56.42       21.62     66.95 o 
 -15   1  10     2031.06     2134.61    225.73 o 
 -13   1  10     1248.52     1266.25    167.76 o 
 -11   1  10        2.85       67.43     66.01 o 
  -9   1  10     5611.76     5475.07    261.48 o 
  -7   1  10     6474.98     6359.12    326.43 o 
  -5   1  10        2.57      -13.23     51.06 o 
  -3   1  10     3295.38     3538.55    212.51 o 
  -1   1  10     3231.19     2991.57    202.30 o 
   1   1  10       11.15       68.19     73.69 o 
   3   1  10      919.03     1187.98    210.56 o 
   5   1  10      913.74      724.33    232.76 o 
 -16   2  10    33023.53    33568.35    727.06 o 
 -14   2  10     1786.68     1839.37    154.43 o 
 -12   2  10     7720.97     7423.30    322.37 o 
 -10   2  10     1393.02     1319.24    149.91 o 
  -8   2  10    44812.21    46479.66    945.76 o 
  -6   2  10    77246.90    81020.13   1127.01 o 
  -4   2  10    23698.87    23543.28    551.14 o 
  -2   2  10       23.84       -6.60     55.36 o 
   0   2  10      932.64      882.94    163.41 o 
   2   2  10     5781.31     5711.27    352.68 o 
   4   2  10    16720.81    18734.03    672.54 o 
 -17   3  10     2691.72     2551.43    209.56 o 
 -15   3  10    22725.14    23287.61    581.63 o 
 -13   3  10    13732.76    13582.37    377.28 o 
 -11   3  10     1939.15     1834.49    172.16 o 
  -9   3  10    24444.87    24697.26    683.82 o 
  -7   3  10      761.74      758.53    136.14 o 
  -5   3  10     9495.73     9834.86    349.29 o 
  -3   3  10    15822.65    16320.00    463.04 o 
  -1   3  10       96.33      146.89     79.67 o 
   1   3  10     4613.24     5038.35    330.91 o 
   3   3  10     2673.24     2632.95    251.44 o 
   5   3  10      134.21      241.25    129.76 o 
 -16   4  10     4262.60     3991.49    251.77 o 
 -14   4  10     4689.52     4831.29    256.74 o 
 -12   4  10     6692.45     6130.30    246.57 o 
 -10   4  10    11495.06    11290.89    549.32 o 
  -8   4  10    22871.27    24057.84    776.10 o 
  -6   4  10    12333.38    12415.89    428.45 o 
  -4   4  10     1485.62     1588.09    152.78 o 
  -2   4  10     2077.17     1853.37    194.40 o 
   0   4  10     5707.49     5629.08    346.42 o 
   2   4  10    10526.82    10882.25    504.81 o 
   4   4  10     6904.34     7001.00    420.96 o 
 -15   5  10     9459.71     8880.00    359.41 o 
 -13   5  10     2113.77     2159.31    159.62 o 
 -11   5  10     1645.24     1668.39    220.06 o 
  -9   5  10     4838.46     4270.14    258.61 o 
  -7   5  10     7788.92     7384.05    464.13 o 
  -5   5  10     6548.99     6365.68    266.19 o 
  -3   5  10     4753.70     4598.47    346.99 o 
  -1   5  10     1645.05     1533.47    193.97 o 
   1   5  10     6849.36     6985.89    403.38 o 
   3   5  10      113.60      137.93     97.98 o 
 -16   6  10     2909.48     2912.35    221.67 o 
 -14   6  10     4475.56     4603.34    299.38 o 
 -12   6  10     5868.97     5531.24    355.15 o 
 -10   6  10     5386.24     5493.07    340.31 o 
  -8   6  10     7594.52     7929.11    357.68 o 
  -6   6  10     4233.87     4392.85    296.26 o 
  -4   6  10     3018.82     2773.08    213.03 o 
  -2   6  10     6509.26     6149.63    463.52 o 
   0   6  10     4891.14     4678.20    604.56 o 
   2   6  10     2110.73     2080.27    319.64 o 
 -15   7  10     9989.50    10951.29    519.43 o 
 -13   7  10     5374.09     5457.13    905.41 o 
 -11   7  10       10.39      -36.76     96.36 o 
  -9   7  10     2225.76     1987.89    220.40 o 
  -7   7  10     1496.04     1505.59    195.89 o 
  -5   7  10     3385.08     3370.55    300.63 o 
  -3   7  10     8766.60     8708.90    460.63 o 
  -1   7  10      847.69      815.48    232.77 o 
   1   7  10     4295.15     3566.19    553.60 o 
   3   7  10      170.94       55.24    232.36 o 
 -14   8  10     1632.81     1328.04    272.73 o 
 -12   8  10     2765.13     3186.54    353.42 o 
 -10   8  10     2598.18     3013.05    349.75 o 
  -8   8  10      334.29      513.82    186.64 o 
  -6   8  10     4501.06     4344.46    612.82 o 
  -4   8  10     5588.24     5449.99    476.09 o 
  -2   8  10     2726.42     3078.22    499.79 o 
   0   8  10     2581.84     2838.52    497.75 o 
   2   8  10       20.14       29.19    126.80 o 
 -13   9  10     9001.80     9653.41    638.85 o 
 -11   9  10      543.24      690.39    213.75 o 
  -9   9  10     7422.99     8159.45    575.88 o 
  -7   9  10      116.60      288.88    134.04 o 
  -5   9  10     5293.22     5334.39    396.29 o 
  -3   9  10    12376.35    12863.85    746.19 o 
  -1   9  10      195.39      184.15    136.77 o 
   1   9  10     3319.68     3723.13    597.63 o 
 -12  10  10    28337.25    30367.58   1466.34 o 
 -10  10  10     7528.12     8583.25    608.65 o 
  -8  10  10     3457.78     3065.01    380.89 o 
  -6  10  10     8836.31     9005.87    525.52 o 
  -4  10  10      172.28       68.97    116.57 o 
  -2  10  10    11127.63    11430.34    792.69 o 
  -9  11  10     5414.88     5693.79    518.59 o 
  -7  11  10     5316.20     5008.64    493.82 o 
  -5  11  10      410.59      264.07    146.60 o 
  -3  11  10      445.09      396.13    162.08 o 
 -11   1  11     3039.46     2837.18    254.34 o 
  -9   1  11      132.31      173.23    122.03 o 
  -7   1  11     1761.78     1700.02    348.14 o 
  -5   1  11    11770.66    12541.41    417.61 o 
  -3   1  11    15104.41    15427.94    472.51 o 
  -1   1  11     2037.61     2054.75    183.27 o 
   1   1  11      507.33      520.57    139.89 o 
 -16   2  11      408.11      178.92     98.40 o 
 -14   2  11      629.38      249.18    159.52 o 
 -12   2  11        2.43       -2.01     76.89 o 
 -10   2  11        4.71      -18.28     76.23 o 
  -8   2  11     2598.86     2600.18    298.57 o 
  -6   2  11     1034.49      833.24    164.40 o 
  -4   2  11      195.36      180.92     78.29 o 
  -2   2  11      601.13      518.07    115.34 o 
   0   2  11       73.47       82.98     92.81 o 
   2   2  11      451.75      588.07    158.23 o 
 -15   3  11    29065.13    29182.55   1465.94 o 
 -11   3  11     3442.70     3543.21    344.58 o 
  -9   3  11     1360.40     1197.24    193.59 o 
  -7   3  11     1319.19     1306.58    200.43 o 
  -5   3  11    10734.15    11484.54    401.68 o 
  -3   3  11    20156.60    21305.98    565.57 o 
  -1   3  11     6881.77     6799.46    390.56 o 
   1   3  11       74.52      198.85    103.41 o 
 -14   4  11      805.52      248.85    237.08 o 
 -12   4  11    10419.04    10314.71    586.11 o 
 -10   4  11    10255.00    10067.63    563.08 o 
  -8   4  11     6027.22     5567.58    419.80 o 
  -6   4  11    31462.90    33315.69    845.30 o 
  -4   4  11     9138.23     8778.59    358.26 o 
  -2   4  11      442.70      573.94    147.35 o 
   0   4  11     4113.81     5091.20    351.32 o 
   2   4  11       75.10      -89.72     92.91 o 
 -13   5  11      443.09      374.20    134.49 o 
 -11   5  11     2527.75     1950.83    424.75 o 
  -9   5  11    11245.15    12157.92    624.83 o 
  -7   5  11     7850.09     8372.21    509.09 o 
  -5   5  11     9313.93     9238.14    568.22 o 
  -3   5  11        1.21      101.97     78.51 o 
  -1   5  11      239.90      264.90    114.81 o 
   1   5  11      138.94      215.34    109.83 o 
 -14   6  11     1159.87     1220.82    281.88 o 
 -12   6  11      113.98      130.46    111.45 o 
 -10   6  11     2652.86     2371.75    244.67 o 
  -8   6  11     7353.06     7613.20    420.35 o 
  -6   6  11     5301.19     5178.88    629.83 o 
  -4   6  11       93.58       65.21    119.54 o 
  -2   6  11       34.09       42.36     84.57 o 
   0   6  11       37.33      115.56     84.90 o 
 -13   7  11     9154.00    10233.57    652.17 o 
 -11   7  11     2615.02     2619.03    262.28 o 
  -9   7  11      300.80      198.84    118.84 o 
  -7   7  11        3.10       23.27    113.70 o 
  -5   7  11      425.23      126.21    343.86 o 
  -3   7  11     3659.54     4686.21    402.80 o 
  -1   7  11     2195.78     2565.38    309.55 o 
 -12   8  11     5160.42     5514.57    489.44 o 
 -10   8  11     3977.33     4196.46    576.02 o 
  -8   8  11     3845.12     4284.12    357.99 o 
  -2   8  11      218.68      -17.04    111.39 o 
  -9   9  11    14261.32    16737.53    863.32 o 
  -7   9  11    11971.58    13400.73    644.06 o 
  -5   9  11      164.03       15.92    121.91 o 
  -3   9  11     1315.41      372.07    596.81 o 
 -14   0  12      799.51       -5.71    154.09 o 
 -12   0  12      839.63       21.61    111.29 o 
 -10   0  12      236.19        3.67    154.09 o 
  -8   0  12     4378.44     4787.53    567.05 o 
  -6   0  12     4996.43     4395.36    555.64 o 
  -4   0  12     2658.75     2602.04    604.96 o 
  -2   0  12       80.57      113.88    111.09 o 
 -11   1  12        1.10       21.97     97.15 o 
  -9   1  12      516.70      487.40    165.47 o 
  -7   1  12     1746.66     1671.83    293.72 o 
  -5   1  12     1335.90     1169.19    201.59 o 
  -3   1  12       71.36      176.50     90.17 o 
  -1   1  12      305.77      224.61    119.10 o 
  -8   2  12      251.75       91.65    125.83 o 
  -6   2  12    15568.20    17183.94    738.48 o 
  -4   2  12    18728.86    20099.63    573.11 o 
  -2   2  12     1503.24     1699.92    216.76 o 
 -11   3  12     6163.17     5460.98    620.45 o 
  -9   3  12     1741.66     1760.67    410.92 o 
  -5   3  12      496.76      451.42    133.93 o 
  -3   3  12     6483.82     6538.94    389.34 o 
 -12   4  12      394.86      291.01    161.25 o 
 -10   4  12      211.05       68.73    140.23 o 
  -8   4  12     1544.44      546.78    652.46 o 
  -6   4  12     3414.12     3518.92    348.71 o 
  -4   4  12     2551.74     2490.46    314.74 o 
  -2   4  12        6.41       25.99     87.08 o 
 -11   5  12     2775.45     3090.62    430.49 o 
  -9   5  12      217.26       24.17    125.56 o 
  -7   5  12      891.15      432.61    537.90 o 
  -5   5  12     5012.77     5481.77    654.29 o 
  -3   5  12     4876.84     5399.32    467.26 o 
 -10   6  12      547.16      232.75    235.42 o 
  -8   6  12      628.16       15.90    144.31 o 
  -6   6  12      694.09      111.75    473.09 o 
  -4   6  12      524.63       33.18    129.71 o 
                                                 
